# Supplementary material for: Diallyl 5-[(4-hexyl­oxyphen­yl)imino­meth­yl]-m-phenyl­ene dicarbonate
Source: Acta Crystallogr Sect E Struct Rep Online. 2009 Oct 23;65(Pt 11):o2810–1. doi: 10.1107/S1600536809041142 (PMC2971017; doi:10.1107/S1600536809041142)
Supplement: Supplementary file 2 [file e-65-o2810-Isup2.hkl]

# 
# h,k,l, Fc-squared, Fo-squared, sigma(Fo-squared) and status flag 
# 
data_I
_shelx_title ' dl5 in P-1 LAST... sin corr' 
_shelx_refln_list_code          4 
_shelx_F_calc_maximum       65.19 
_exptl_crystal_F_000       512.00 
_reflns_d_resolution_high  0.7697 
 
loop_ 
 _symmetry_equiv_pos_as_xyz 
 'x, y, z' 
 '-x, -y, -z' 
 
_cell_length_a     8.6407 
_cell_length_b    10.9711 
_cell_length_c    15.0144 
_cell_angle_alpha 102.756 
_cell_angle_beta  103.368 
_cell_angle_gamma 101.092 
 
_shelx_F_squared_multiplier     1.000 
 
loop_ 
 _refln_index_h 
 _refln_index_k 
 _refln_index_l 
 _refln_F_squared_calc 
 _refln_F_squared_meas 
 _refln_F_squared_sigma 
 _refln_observed_status 
   1   0   0      275.59      246.15      3.34 o 
   2   0   0      232.30      222.63      4.70 o 
   3   0   0       24.58       25.19      1.18 o 
   4   0   0       46.20       37.33      2.00 o 
   5   0   0        1.30        1.13      0.47 o 
   6   0   0       22.10       20.30      1.08 o 
   7   0   0        9.43        9.98      0.95 o 
   8   0   0        2.66        2.64      0.90 o 
   9   0   0        2.53        3.13      1.37 o 
  10   0   0        1.48        3.11      1.39 o 
 -10   1   0        3.95        2.95      1.14 o 
  -9   1   0        0.44       -0.34      1.50 o 
  -8   1   0       22.53       23.85      1.26 o 
  -7   1   0        4.47        5.14      0.81 o 
  -6   1   0        0.94        0.50      0.92 o 
  -5   1   0       18.85       15.72      0.92 o 
  -4   1   0        0.45        2.00      0.42 o 
  -3   1   0      679.25      611.94     13.32 o 
   0   1   0      182.20      135.20      2.14 o 
   1   1   0     2495.89     2344.55     12.09 o 
   2   1   0      661.13      616.69      8.31 o 
   3   1   0       14.54       11.35      0.61 o 
   4   1   0        1.30       -0.03      0.42 o 
   5   1   0        5.13        4.14      0.58 o 
   6   1   0        3.57        3.92      0.69 o 
   7   1   0       57.48       59.58      2.08 o 
   8   1   0       35.94       29.83      1.47 o 
   9   1   0        1.81        1.66      1.26 o 
  10   1   0        0.16        1.77      1.21 o 
 -10   2   0        0.12        0.53      1.26 o 
  -9   2   0        0.13       -0.40      1.29 o 
  -8   2   0        0.75        2.14      0.76 o 
  -7   2   0        0.23        1.61      0.60 o 
  -6   2   0       30.30       35.76      1.32 o 
  -5   2   0      480.38      443.04     11.69 o 
  -4   2   0      827.25      804.67     16.30 o 
  -3   2   0       76.90       70.66      2.74 o 
  -2   2   0       47.65       54.49      1.65 o 
  -1   2   0     1495.13     1317.75     13.71 o 
   1   2   0      680.25      635.63      7.83 o 
   2   2   0      204.07      204.85      7.34 o 
   3   2   0      666.92      673.43     15.45 o 
   4   2   0       36.55       29.78      1.35 o 
   5   2   0       54.05       52.05      2.23 o 
   6   2   0       22.33       19.77      1.13 o 
   7   2   0       21.87       22.15      1.27 o 
   8   2   0       37.74       38.41      1.50 o 
   9   2   0        4.23        3.40      1.19 o 
  10   2   0        0.30        1.31      1.19 o 
 -10   3   0       11.22        7.51      1.44 o 
  -9   3   0        0.90        1.48      1.00 o 
  -8   3   0        7.18        7.66      0.89 o 
  -7   3   0        4.88        6.76      0.89 o 
  -6   3   0      179.50      203.45      7.45 o 
  -5   3   0     1049.83      987.71     17.14 o 
  -4   3   0      304.22      287.17      9.87 o 
  -3   3   0       17.52       18.35      0.79 o 
  -2   3   0       71.87       66.11      1.85 o 
  -1   3   0       27.31       25.17      0.92 o 
   0   3   0      206.90      221.28      9.55 o 
   1   3   0        9.29        7.65      0.32 o 
   2   3   0      186.85      193.71      5.90 o 
   3   3   0      151.16      151.94      7.43 o 
   4   3   0       12.95       11.24      0.95 o 
   5   3   0        0.30       -0.02      0.55 o 
   6   3   0       31.84       33.92      1.39 o 
   7   3   0       20.38       15.12      1.13 o 
   8   3   0        4.73        3.22      1.34 o 
   9   3   0        0.10        0.66      1.44 o 
 -10   4   0        4.92        4.95      1.31 o 
  -9   4   0        5.00        6.97      1.26 o 
  -8   4   0        2.10        1.90      0.68 o 
  -7   4   0        1.49        1.02      0.63 o 
  -6   4   0        9.41       11.64      1.18 o 
  -5   4   0        7.52        6.84      0.73 o 
  -4   4   0        8.87        7.59      0.71 o 
  -3   4   0       54.50       48.16      1.97 o 
  -2   4   0       96.19      118.38      2.99 o 
  -1   4   0      331.79      336.85      7.20 o 
   0   4   0       58.39       58.79      1.72 o 
   1   4   0      182.23      174.57      5.58 o 
   2   4   0      220.98      245.53      8.15 o 
   3   4   0       38.18       60.21      2.48 o 
   4   4   0      437.04      420.95     10.69 o 
   5   4   0       56.04       50.82      1.85 o 
   6   4   0        0.82        0.68      0.63 o 
   7   4   0       11.15       10.63      0.97 o 
   8   4   0        0.74        0.56      1.06 o 
   9   4   0        0.00       -0.34      1.56 o 
 -10   5   0        4.06        2.21      1.37 o 
  -9   5   0        5.60        6.47      1.18 o 
  -8   5   0        7.41        7.95      0.97 o 
  -7   5   0        0.80        0.92      0.82 o 
  -6   5   0       20.24       21.44      1.13 o 
  -5   5   0      281.89      269.40      8.71 o 
  -4   5   0       59.64       59.16      2.72 o 
  -3   5   0       12.53        9.27      0.64 o 
  -2   5   0     1439.18     1447.58     15.64 o 
  -1   5   0       79.00       96.69      4.88 o 
   0   5   0       46.88       37.06      1.33 o 
   1   5   0       14.63       18.39      0.60 o 
   2   5   0      256.13      270.54      6.78 o 
   3   5   0      306.81      293.20      9.42 o 
   4   5   0       19.18       21.64      1.14 o 
   5   5   0       18.53       17.22      1.13 o 
   6   5   0       32.43       33.26      1.40 o 
   7   5   0        3.88        2.56      1.29 o 
   8   5   0        2.85        2.63      1.29 o 
 -10   6   0        2.78        2.10      1.32 o 
  -9   6   0        8.38        4.61      1.35 o 
  -8   6   0        9.58       11.25      0.97 o 
  -7   6   0       38.29       39.92      1.50 o 
  -6   6   0       61.11       66.82      2.53 o 
  -5   6   0       13.08       11.77      0.92 o 
  -4   6   0       31.70       30.60      1.40 o 
  -3   6   0       15.35       13.14      0.79 o 
  -2   6   0      534.20      592.68     42.99 o 
  -1   6   0      196.25      222.15      6.20 o 
   0   6   0      245.29      258.39      6.46 o 
   1   6   0       96.83       95.10      2.50 o 
   2   6   0      172.32      178.74      5.08 o 
   3   6   0       52.10       61.03      2.34 o 
   4   6   0        8.69        7.53      0.84 o 
   5   6   0       25.18       22.88      1.26 o 
   6   6   0        8.50        8.06      0.92 o 
   7   6   0        1.10       -0.29      1.13 o 
   8   6   0        2.28        5.95      1.50 o 
 -10   7   0        0.50        0.52      0.97 o 
  -9   7   0        4.24        2.85      1.16 o 
  -8   7   0       18.44       18.80      1.13 o 
  -7   7   0       48.50       53.24      1.66 o 
  -6   7   0        4.42        3.79      0.85 o 
  -5   7   0       57.37       49.58      1.84 o 
  -4   7   0      239.87      237.70      7.97 o 
  -3   7   0       88.48       89.71      3.13 o 
  -2   7   0        0.90        0.71      0.36 o 
  -1   7   0       85.47       81.74      2.19 o 
   0   7   0        1.79        0.05      0.40 o 
   1   7   0        1.70        0.70      0.55 o 
   2   7   0        1.35        0.85      0.50 o 
   3   7   0       59.93       59.76      2.16 o 
   4   7   0        9.70       10.05      0.95 o 
   5   7   0        0.05        0.00      0.56 o 
   6   7   0        0.12        1.24      1.05 o 
   7   7   0        0.96       -0.02      1.31 o 
 -10   8   0        0.14       -0.24      1.14 o 
  -9   8   0        0.85       -0.27      1.66 o 
  -8   8   0       37.61       39.66      2.08 o 
  -7   8   0       57.65       52.31      1.68 o 
  -6   8   0       20.61       24.48      1.32 o 
  -5   8   0       22.23       23.41      1.19 o 
  -4   8   0       29.78       28.46      1.26 o 
  -3   8   0        1.10        1.63      0.61 o 
  -2   8   0        2.91        1.87      0.81 o 
  -1   8   0        1.70        0.45      0.48 o 
   0   8   0       66.31       65.73      1.74 o 
   1   8   0       78.22       76.56      2.96 o 
   2   8   0      242.30      260.88      4.73 o 
   3   8   0       46.99       49.97      1.71 o 
   4   8   0       12.99       12.40      0.97 o 
   5   8   0        0.06        0.10      0.90 o 
   6   8   0        0.74       -0.84      1.05 o 
   7   8   0        0.35        3.05      1.76 o 
  -9   9   0        3.57        0.63      1.35 o 
  -8   9   0       17.85       18.64      1.85 o 
  -7   9   0       45.16       46.10      1.50 o 
  -6   9   0       38.77       39.57      1.52 o 
  -5   9   0       59.04       66.30      2.16 o 
  -4   9   0        1.67        1.98      0.64 o 
  -3   9   0        4.36        3.22      0.79 o 
  -2   9   0        8.12        8.73      0.64 o 
  -1   9   0        1.54        0.98      0.72 o 
   0   9   0      160.46      162.45      3.85 o 
   1   9   0       12.44       11.92      0.76 o 
   2   9   0        0.16        0.42      0.92 o 
   3   9   0       14.82       18.09      1.11 o 
   4   9   0        1.48        0.29      1.11 o 
   5   9   0        0.95        0.42      1.10 o 
   6   9   0        0.20        0.95      1.32 o 
  -9  10   0        1.53        2.97      1.55 o 
  -8  10   0        1.00       -0.71      1.23 o 
  -7  10   0        1.60        1.32      1.18 o 
  -6  10   0       11.31       13.83      1.02 o 
  -5  10   0        4.86        5.68      0.81 o 
  -4  10   0       15.00       14.46      1.08 o 
  -3  10   0       11.26       10.63      1.03 o 
  -2  10   0        0.96        0.58      0.52 o 
  -1  10   0        0.01       -0.47      0.51 o 
   0  10   0        1.40        0.60      0.45 o 
   1  10   0        0.03        0.41      0.44 o 
   2  10   0       12.47       13.77      0.68 o 
   3  10   0        5.71        4.80      1.58 o 
   4  10   0        1.08        1.84      1.14 o 
   5  10   0       11.09       14.22      1.77 o 
  -8  11   0        5.80        9.24      1.48 o 
  -7  11   0        0.22       -1.24      1.24 o 
  -6  11   0        0.36        0.55      1.08 o 
  -5  11   0       18.79       20.56      1.58 o 
  -4  11   0        5.80        5.69      0.84 o 
  -3  11   0       44.43       47.94      1.56 o 
  -2  11   0        0.07       -0.44      0.46 o 
  -1  11   0       16.13       19.47      1.81 o 
   0  11   0        3.78        3.50      1.73 o 
   1  11   0        5.60        5.19      2.18 o 
   2  11   0        0.11        0.01      0.81 o 
   3  11   0        0.31        0.35      1.18 o 
   4  11   0        0.20       -0.27      1.42 o 
  -7  12   0        0.39       -0.02      1.31 o 
  -6  12   0        0.78        0.13      1.53 o 
  -5  12   0        0.18        1.19      1.18 o 
  -4  12   0        0.12        1.24      1.11 o 
  -3  12   0        4.76        4.69      1.18 o 
  -2  12   0        0.01       -0.09      0.84 o 
  -1  12   0       12.06       17.77      2.86 o 
   0  12   0        8.11        7.24      1.08 o 
   1  12   0        0.19        0.80      0.95 o 
   2  12   0        0.12        0.30      0.78 o 
  -5  13   0        0.97        2.16      1.52 o 
  -4  13   0        1.69        3.39      1.47 o 
  -3  13   0        0.31        0.85      1.08 o 
  -2  13   0        0.05        0.84      0.97 o 
  -1  13   0        2.26        0.83      1.11 o 
   0  13   0       17.11       19.60      1.48 o 
   1  13   0        1.29        2.10      1.82 o 
  -1 -13   1        0.18        0.03      0.91 o 
   0 -13   1        6.09        6.10      1.32 o 
   1 -13   1        3.01        3.48      1.20 o 
   2 -13   1        2.14        3.02      1.02 o 
   3 -13   1        5.71        6.34      1.01 o 
   4 -13   1        1.20        1.81      1.93 o 
   5 -13   1        3.02        3.32      1.47 o 
  -3 -12   1        1.35        2.00      1.16 o 
  -2 -12   1        0.85        1.74      2.13 o 
  -1 -12   1        0.32        0.45      0.92 o 
   0 -12   1        0.04        1.27      0.80 o 
   1 -12   1       10.11       13.24      1.11 o 
   2 -12   1       14.11       14.35      1.21 o 
   3 -12   1        0.27        1.57      0.76 o 
   4 -12   1       13.43        7.92      1.63 o 
   5 -12   1        9.27        6.74      1.37 o 
   6 -12   1        0.04       -0.23      1.39 o 
   7 -12   1        0.02        0.02      1.18 o 
  -4 -11   1        0.09        0.53      1.71 o 
  -3 -11   1       14.00       14.03      2.02 o 
  -2 -11   1        0.74        0.43      0.85 o 
  -1 -11   1        2.11        2.08      0.71 o 
   0 -11   1       11.31       11.04      0.66 o 
   1 -11   1        2.72        2.28      0.91 o 
   2 -11   1        1.61        1.02      0.52 o 
   3 -11   1        0.75        1.01      0.50 o 
   4 -11   1        0.04        0.58      0.66 o 
   5 -11   1        2.49        4.40      1.23 o 
   6 -11   1        0.82        2.10      1.61 o 
   7 -11   1        0.01       -0.26      1.00 o 
   8 -11   1        1.79        1.68      1.27 o 
  -5 -10   1        0.86        1.31      1.39 o 
  -4 -10   1        0.02       -0.60      1.39 o 
  -3 -10   1        0.23        0.61      1.00 o 
  -2 -10   1       41.90       40.91      3.39 o 
  -1 -10   1        0.39        1.00      0.55 o 
   0 -10   1        1.43        1.39      0.71 o 
   1 -10   1       10.82       11.07      0.72 o 
   2 -10   1       33.28       35.13      1.00 o 
   3 -10   1        0.45        0.19      0.56 o 
   4 -10   1        6.93        5.19      0.84 o 
   5 -10   1        6.33        4.71      0.82 o 
   6 -10   1        0.45        0.60      0.63 o 
   7 -10   1        9.75        5.68      1.84 o 
   8 -10   1        0.13        1.89      1.18 o 
   9 -10   1        0.90        2.02      1.18 o 
  -6  -9   1        0.89        1.37      1.19 o 
  -5  -9   1        0.00       -0.61      1.16 o 
  -4  -9   1        0.45       -0.42      1.21 o 
  -3  -9   1        1.01        1.26      0.74 o 
  -2  -9   1       56.43       63.17      1.44 o 
  -1  -9   1      326.48      330.86     10.19 o 
   0  -9   1       90.12       91.10      1.99 o 
   1  -9   1       20.29       20.10      3.52 o 
   2  -9   1        3.54        3.89      1.15 o 
   3  -9   1        0.22       -0.05      0.42 o 
   4  -9   1        0.34        0.32      0.68 o 
   5  -9   1       11.41       13.54      1.00 o 
   6  -9   1        2.84        3.42      0.89 o 
   7  -9   1        0.53        0.97      0.69 o 
   8  -9   1       38.22       45.71      2.93 o 
   9  -9   1        0.06        2.29      1.40 o 
  -7  -8   1        5.82        6.34      1.58 o 
  -6  -8   1        0.63       -1.08      1.08 o 
  -5  -8   1        4.46        5.40      1.35 o 
  -4  -8   1       11.10       11.32      0.97 o 
  -3  -8   1        7.03        5.69      0.79 o 
  -2  -8   1       19.83       14.06      2.44 o 
  -1  -8   1        0.23       -0.04      0.51 o 
   0  -8   1        8.44        8.10      2.06 o 
   1  -8   1       74.10       70.85      2.43 o 
   2  -8   1        2.17        2.84      1.14 o 
   3  -8   1       34.09       30.93      1.56 o 
   4  -8   1       27.97       27.64      1.23 o 
   5  -8   1       29.80       27.10      1.31 o 
   6  -8   1      137.43      141.23      5.24 o 
   7  -8   1      214.30      239.99      5.11 o 
   8  -8   1        7.14        7.01      1.71 o 
   9  -8   1        3.93        5.43      1.50 o 
  10  -8   1        0.04        1.10      1.10 o 
  -7  -7   1        0.03        0.98      1.11 o 
  -6  -7   1        2.07        1.69      1.19 o 
  -5  -7   1        2.39        0.32      0.69 o 
  -4  -7   1       13.92       12.64      0.97 o 
  -3  -7   1       24.21       26.49      1.23 o 
  -2  -7   1       45.46       44.49      1.17 o 
  -1  -7   1      441.95      438.26     10.11 o 
   0  -7   1       84.20       79.17      2.05 o 
   1  -7   1       28.65       23.05      0.78 o 
   2  -7   1      173.15      178.88      6.59 o 
   3  -7   1       10.71        9.77      0.93 o 
   4  -7   1      176.31      184.14      6.97 o 
   5  -7   1       72.31       81.86      3.03 o 
   6  -7   1       21.47       22.27      1.23 o 
   7  -7   1        8.61        8.96      0.98 o 
   8  -7   1        0.37        0.63      0.64 o 
   9  -7   1        5.43        7.16      1.24 o 
  10  -7   1        0.08        0.10      1.11 o 
  -8  -6   1        0.14        0.10      1.18 o 
  -7  -6   1        0.95        0.11      1.53 o 
  -6  -6   1       38.33       37.54      1.48 o 
  -5  -6   1        3.68        4.13      1.14 o 
  -4  -6   1       19.03       17.80      1.06 o 
  -3  -6   1       24.28       28.99      1.21 o 
  -2  -6   1      141.08      143.62      4.70 o 
  -1  -6   1        2.60        2.32      0.70 o 
   0  -6   1        0.33        0.03      0.31 o 
   1  -6   1       20.02       12.52      0.55 o 
   2  -6   1      512.60      533.13      9.35 o 
   3  -6   1      104.73       97.16      3.40 o 
   4  -6   1       23.52       23.17      1.03 o 
   5  -6   1       58.84       52.34      1.93 o 
   6  -6   1        3.88        2.95      0.85 o 
   7  -6   1       96.18      102.29      4.01 o 
   8  -6   1        0.01       -0.58      0.58 o 
   9  -6   1        0.24        0.84      1.00 o 
  10  -6   1       10.95       12.80      1.68 o 
  -9  -5   1        0.09       -0.11      1.11 o 
  -8  -5   1        0.24       -0.11      1.73 o 
  -7  -5   1        1.31        1.79      1.05 o 
  -6  -5   1       11.55       11.13      1.02 o 
  -5  -5   1        8.95        9.06      0.92 o 
  -4  -5   1        9.60        6.84      0.79 o 
  -3  -5   1      741.86      688.19     14.08 o 
  -2  -5   1        3.24        3.03      0.56 o 
  -1  -5   1      178.73      172.94      6.91 o 
   0  -5   1       46.92       44.68      1.64 o 
   1  -5   1      101.55       95.65      5.26 o 
   2  -5   1      705.06      694.18     24.56 o 
   3  -5   1       45.67       40.25      1.22 o 
   4  -5   1        3.76        1.66      0.58 o 
   5  -5   1       79.74       83.59      3.32 o 
   6  -5   1        6.42        5.60      0.79 o 
   7  -5   1        2.86        2.31      0.64 o 
   8  -5   1       21.14       20.30      1.19 o 
   9  -5   1        3.83        4.53      1.37 o 
  10  -5   1        2.53        3.11      1.13 o 
  -9  -4   1        0.03        0.21      1.14 o 
  -8  -4   1        0.79       -0.85      1.29 o 
  -7  -4   1       10.72       11.21      0.98 o 
  -6  -4   1        2.39        2.87      0.89 o 
  -5  -4   1        0.46       -0.50      0.89 o 
  -4  -4   1       12.42        9.72      0.82 o 
  -3  -4   1      981.20     1015.78     17.78 o 
  -2  -4   1      643.37      635.71     10.73 o 
  -1  -4   1       12.52       12.68      0.77 o 
   0  -4   1        1.11        0.71      0.49 o 
   1  -4   1      341.06      333.02      7.17 o 
   2  -4   1      148.02      149.45      3.42 o 
   3  -4   1        0.00        0.47      0.24 o 
   4  -4   1        0.71       -0.40      0.63 o 
   5  -4   1       40.73       41.13      1.44 o 
   6  -4   1        0.00       -0.56      0.56 o 
   7  -4   1        4.42        3.69      0.76 o 
   8  -4   1       11.57        9.93      0.98 o 
   9  -4   1        4.91        5.92      1.18 o 
  10  -4   1       17.68       21.17      2.40 o 
  -9  -3   1        0.82        0.58      1.03 o 
  -8  -3   1        5.70        7.34      1.35 o 
  -7  -3   1        0.55        1.24      0.76 o 
  -6  -3   1        1.07        1.90      0.71 o 
  -5  -3   1      154.26      160.93      6.43 o 
  -4  -3   1      422.13      428.16     11.82 o 
  -3  -3   1      422.48      478.91     12.83 o 
  -2  -3   1       71.79       83.30      2.36 o 
  -1  -3   1      425.61      378.39      7.03 o 
   0  -3   1      100.52       93.48      3.23 o 
   1  -3   1     1122.89     1009.43     23.32 o 
   2  -3   1     1065.45      995.83     20.53 o 
   3  -3   1       10.99        9.77      0.67 o 
   4  -3   1        1.81        2.42      0.63 o 
   5  -3   1      521.22      505.50     12.58 o 
   6  -3   1       24.45       31.60      1.31 o 
   7  -3   1        7.49        6.90      0.84 o 
   8  -3   1        1.22        2.16      0.76 o 
   9  -3   1        7.51        9.00      1.31 o 
  10  -3   1        2.97        3.47      1.58 o 
 -10  -2   1        0.01       -1.02      1.29 o 
  -9  -2   1        1.03        1.00      1.03 o 
  -8  -2   1      133.72      123.32      3.68 o 
  -7  -2   1       55.01       57.66      2.05 o 
  -6  -2   1       38.17       37.26      1.58 o 
  -5  -2   1        0.77        2.89      0.76 o 
  -4  -2   1      138.16      133.33      4.93 o 
  -3  -2   1       22.24       31.01      1.42 o 
  -2  -2   1       18.54       17.48      0.55 o 
  -1  -2   1      435.12      382.83     15.40 o 
   0  -2   1     2065.35     1992.21     26.60 o 
   1  -2   1      716.22      671.01      7.17 o 
   2  -2   1       93.58       89.67      4.90 o 
   3  -2   1       29.86       27.54      0.87 o 
   4  -2   1      151.18      156.32      5.21 o 
   5  -2   1      169.85      158.27      7.08 o 
   6  -2   1       29.22       27.51      1.39 o 
   7  -2   1       41.63       42.94      1.64 o 
   8  -2   1        1.19        2.93      0.84 o 
   9  -2   1       34.38       28.83      2.10 o 
  10  -2   1        0.00        1.74      1.02 o 
 -10  -1   1        0.82        1.11      1.89 o 
  -9  -1   1       22.14       20.51      1.79 o 
  -8  -1   1      124.45      130.73      4.05 o 
  -7  -1   1        0.56        0.71      0.76 o 
  -6  -1   1        0.17       -0.50      0.50 o 
  -5  -1   1       42.26       33.96      1.60 o 
  -4  -1   1      123.44      113.24      4.43 o 
  -3  -1   1       29.44       30.44      1.63 o 
  -2  -1   1     2068.07     1812.89     13.90 o 
  -1  -1   1     1296.15     1193.94     12.95 o 
   0  -1   1     1641.73     1644.20      7.62 o 
   1  -1   1      156.02      187.10      3.34 o 
   3  -1   1       78.18       61.04      1.78 o 
   4  -1   1       99.01       95.18      3.89 o 
   5  -1   1       59.78       62.46      2.14 o 
   6  -1   1        1.01        2.84      0.58 o 
   7  -1   1        0.10        0.81      0.74 o 
   8  -1   1        0.28        0.61      0.82 o 
   9  -1   1        3.87        3.95      1.37 o 
  10  -1   1        2.98        1.56      1.08 o 
 -10   0   1        9.51        7.77      1.92 o 
  -9   0   1        2.35        1.58      1.08 o 
  -8   0   1      276.72      287.93      6.01 o 
  -7   0   1        4.41        2.64      0.84 o 
  -6   0   1       17.92       16.83      1.08 o 
  -5   0   1        7.27        8.90      0.71 o 
  -4   0   1        4.18        1.60      0.45 o 
  -3   0   1      282.06      261.60      8.64 o 
  -2   0   1       40.02       30.44      0.88 o 
  -1   0   1     1749.15     1585.61     28.38 o 
   1   0   1      426.08      386.97      4.77 o 
   2   0   1        6.27       10.35      0.34 o 
   3   0   1      160.66      162.82      5.28 o 
   4   0   1      104.37      103.06      3.58 o 
   5   0   1        0.83        0.89      0.69 o 
   6   0   1       47.72       47.10      1.82 o 
   7   0   1       16.74       20.19      1.31 o 
   8   0   1       54.51       58.64      1.89 o 
   9   0   1       70.50       66.77      2.82 o 
  10   0   1        6.34        3.98      1.37 o 
 -10   1   1        0.60        0.15      1.02 o 
  -9   1   1       31.46       36.57      2.05 o 
  -8   1   1        2.86        2.16      0.74 o 
  -7   1   1        0.01        0.35      0.64 o 
  -6   1   1        5.69        2.63      0.68 o 
  -5   1   1      165.72      175.99      7.68 o 
  -4   1   1       25.38       25.04      1.06 o 
  -3   1   1       27.28       25.88      1.11 o 
  -2   1   1      329.18      341.18     19.03 o 
  -1   1   1      534.93      489.31     11.46 o 
   0   1   1      494.08      445.76      4.63 o 
   1   1   1        1.16        0.12      0.14 o 
   2   1   1       51.10       56.52      1.55 o 
   3   1   1      341.24      323.22      7.48 o 
   4   1   1      444.97      490.80     13.19 o 
   5   1   1       23.98       23.52      1.14 o 
   6   1   1       17.05       19.01      1.13 o 
   7   1   1       10.63        9.09      0.97 o 
   8   1   1        0.12        1.52      0.79 o 
   9   1   1        1.02        1.71      1.66 o 
  10   1   1        0.14        0.71      1.14 o 
 -10   2   1        1.65        0.37      1.81 o 
  -9   2   1       17.55       12.53      1.47 o 
  -8   2   1       15.46       14.88      1.05 o 
  -7   2   1        0.00       -0.45      0.79 o 
  -6   2   1       83.20       74.07      2.76 o 
  -5   2   1      357.53      390.02     11.58 o 
  -4   2   1      214.40      217.24      8.67 o 
  -3   2   1       85.85       96.94      3.35 o 
  -2   2   1      434.04      384.68     12.34 o 
  -1   2   1     1211.31     1140.67      9.54 o 
   1   2   1       66.04       51.83      3.59 o 
   2   2   1        0.25        0.45      0.39 o 
   3   2   1       49.62       41.78      1.79 o 
   4   2   1        0.97        1.19      0.60 o 
   5   2   1       86.83       97.18      3.27 o 
   6   2   1      153.69      165.50      5.76 o 
   7   2   1        0.03        1.40      0.68 o 
   8   2   1        7.79       13.67      2.11 o 
   9   2   1        8.24        3.77      1.92 o 
 -11   3   1        0.05       -1.21      1.21 o 
 -10   3   1        0.06       -1.16      1.16 o 
  -9   3   1        7.99        5.61      0.76 o 
  -8   3   1        3.46        2.34      0.90 o 
  -7   3   1        1.03        1.18      0.68 o 
  -6   3   1        3.64        4.95      0.68 o 
  -5   3   1       32.08       35.99      1.97 o 
  -4   3   1       36.95       27.72      1.47 o 
  -3   3   1        7.15        6.27      0.53 o 
  -2   3   1      100.78      102.95      3.56 o 
  -1   3   1      857.93      859.63     22.61 o 
   0   3   1       67.39       67.68      1.98 o 
   1   3   1      221.31      197.73      6.74 o 
   2   3   1     1388.23     1360.38     45.25 o 
   3   3   1        7.11        6.84      0.69 o 
   4   3   1      844.38      870.05     15.43 o 
   5   3   1        0.00       -0.56      0.56 o 
   6   3   1       28.23       31.51      1.39 o 
   7   3   1        5.67        4.58      0.84 o 
   8   3   1        1.49        0.21      1.45 o 
   9   3   1        3.17        4.10      1.52 o 
 -11   4   1        0.43        0.27      1.19 o 
 -10   4   1        0.89        1.39      1.31 o 
  -9   4   1        1.19        1.66      1.14 o 
  -8   4   1        1.73        1.13      0.66 o 
  -7   4   1        3.46        4.06      0.98 o 
  -6   4   1       11.17        9.05      0.84 o 
  -5   4   1      101.54      104.90      3.81 o 
  -4   4   1       16.98       17.03      0.84 o 
  -3   4   1       10.16        9.64      0.63 o 
  -2   4   1      764.22      656.35     16.18 o 
  -1   4   1      326.35      330.47      7.38 o 
   0   4   1      228.26      227.53     16.61 o 
   1   4   1      434.55      435.51     36.86 o 
   2   4   1      346.23      343.19     19.84 o 
   3   4   1      102.39       99.10      3.63 o 
   4   4   1        9.84        5.60      0.82 o 
   5   4   1       67.88       61.01      2.23 o 
   6   4   1       13.31       15.08      1.21 o 
   7   4   1       15.16       15.80      1.05 o 
   8   4   1        4.29        6.27      1.55 o 
   9   4   1        0.00       -0.76      1.53 o 
 -10   5   1       25.10       20.99      1.92 o 
  -9   5   1        0.08       -0.06      0.85 o 
  -8   5   1        2.04        2.69      0.74 o 
  -7   5   1       21.49       19.85      1.19 o 
  -6   5   1        1.95        2.10      0.66 o 
  -5   5   1      155.34      139.89      6.97 o 
  -4   5   1      112.21       91.31      3.56 o 
  -3   5   1      290.48      288.31      9.64 o 
  -2   5   1      155.05      164.84      9.34 o 
  -1   5   1       52.31       56.88      1.69 o 
   0   5   1       16.55       12.60      2.01 o 
   1   5   1        0.87        0.46      0.34 o 
   2   5   1        0.98        2.12      0.47 o 
   3   5   1       89.74       87.46      3.02 o 
   4   5   1       10.94       11.87      0.97 o 
   5   5   1       40.27       42.21      1.74 o 
   6   5   1        8.09        8.93      0.92 o 
   7   5   1       25.97       29.04      2.24 o 
   8   5   1        0.20        0.42      1.29 o 
 -10   6   1        0.69        1.29      1.08 o 
  -9   6   1        3.08        4.11      1.10 o 
  -8   6   1        4.50        3.71      0.73 o 
  -7   6   1        0.00       -0.76      0.77 o 
  -6   6   1      250.65      260.76      7.18 o 
  -5   6   1        2.82        1.92      0.69 o 
  -4   6   1        3.21        2.97      0.61 o 
  -3   6   1      119.83      139.60      4.61 o 
  -2   6   1       12.89       11.54      0.87 o 
  -1   6   1      141.55      165.68      6.63 o 
   0   6   1       65.24       76.17      2.23 o 
   1   6   1      194.78      167.06     14.25 o 
   2   6   1       45.21       35.91      4.89 o 
   3   6   1        2.29        1.66      0.68 o 
   4   6   1       68.42       77.83      2.63 o 
   5   6   1        2.20        4.53      0.76 o 
   6   6   1        4.05        4.97      1.23 o 
   7   6   1        1.75        1.35      1.29 o 
   8   6   1        0.09        0.76      1.23 o 
 -10   7   1        0.32        0.48      1.44 o 
  -9   7   1        1.07        1.40      1.06 o 
  -8   7   1       10.60        9.35      0.95 o 
  -7   7   1      101.56      104.82      4.35 o 
  -6   7   1      122.91      122.98      5.30 o 
  -5   7   1        6.28        7.00      0.84 o 
  -4   7   1       10.41       10.17      0.89 o 
  -3   7   1       18.24       18.95      0.97 o 
  -2   7   1       18.27       20.50      1.31 o 
  -1   7   1       26.87       31.40      1.07 o 
   0   7   1       27.26       28.51      0.88 o 
   1   7   1       31.06       28.70      3.18 o 
   2   7   1      302.50      313.58      5.68 o 
   3   7   1       32.23       29.56      1.37 o 
   4   7   1        8.66       10.11      0.95 o 
   5   7   1        0.11        1.23      0.64 o 
   6   7   1        0.95       -0.71      0.95 o 
   7   7   1        1.58        1.06      1.50 o 
 -10   8   1        0.36        1.08      1.77 o 
  -9   8   1        6.25        5.19      1.50 o 
  -8   8   1        5.78        6.53      1.56 o 
  -7   8   1       36.07       36.18      1.45 o 
  -6   8   1      342.49      348.89      6.87 o 
  -5   8   1        0.52        1.27      0.71 o 
  -4   8   1        4.66        4.22      0.79 o 
  -3   8   1        0.01        0.61      0.60 o 
  -2   8   1        0.91        1.29      0.96 o 
  -1   8   1        1.01        0.03      0.73 o 
   0   8   1       35.95       31.89      1.84 o 
   1   8   1       27.92       22.95      5.29 o 
   2   8   1      236.70      231.49      8.67 o 
   3   8   1        2.30        2.85      0.79 o 
   4   8   1       14.00       16.49      1.03 o 
   5   8   1        1.48        4.66      1.64 o 
   6   8   1        1.11        2.37      1.81 o 
  -9   9   1        2.62        3.11      1.45 o 
  -8   9   1        3.58        4.35      1.45 o 
  -7   9   1        1.51        1.87      0.66 o 
  -6   9   1        0.01       -0.15      0.77 o 
  -5   9   1       71.97       84.20      3.61 o 
  -4   9   1        2.81        4.69      0.90 o 
  -3   9   1        0.06       -0.32      0.60 o 
  -2   9   1        0.01        0.25      0.78 o 
  -1   9   1       53.76       53.47      2.36 o 
   0   9   1       44.79       40.76      1.65 o 
   1   9   1        6.62        5.74      1.70 o 
   2   9   1      110.45      116.12      2.74 o 
   3   9   1        4.34        4.87      0.82 o 
   4   9   1        0.44       -0.50      1.42 o 
   5   9   1        0.45       -0.61      1.31 o 
  -9  10   1        4.93        6.55      1.58 o 
  -8  10   1        3.62        2.26      1.58 o 
  -7  10   1        0.03       -0.84      0.98 o 
  -6  10   1        7.88        3.29      1.32 o 
  -5  10   1        6.91        7.21      0.85 o 
  -4  10   1       14.54       16.16      1.08 o 
  -3  10   1       49.50       36.49      1.47 o 
  -2  10   1       24.46       22.92      1.81 o 
  -1  10   1        0.53        0.49      0.51 o 
   0  10   1        3.77        3.70      0.56 o 
   1  10   1        1.90        3.01      0.55 o 
   2  10   1       17.64       14.94      1.20 o 
   3  10   1        2.33        1.71      1.05 o 
   4  10   1        0.90        0.03      1.26 o 
   5  10   1        0.84        2.24      1.50 o 
  -8  11   1        9.09       11.98      1.74 o 
  -7  11   1        0.39        2.11      1.19 o 
  -6  11   1        0.00       -0.89      0.98 o 
  -5  11   1       10.06       12.24      1.52 o 
  -4  11   1        9.07       10.29      1.47 o 
  -3  11   1        0.93        0.05      0.61 o 
  -2  11   1        2.36        2.21      0.51 o 
  -1  11   1       11.88       11.69      0.69 o 
   0  11   1        1.77        2.62      1.35 o 
   1  11   1        3.24        2.90      0.85 o 
   2  11   1        0.22        0.88      0.77 o 
   3  11   1        0.02       -0.56      1.24 o 
  -7  12   1        1.39        0.47      1.66 o 
  -6  12   1        0.65        0.73      1.05 o 
  -5  12   1        0.42        0.18      1.03 o 
  -4  12   1        2.96        2.64      1.19 o 
  -3  12   1       11.59        5.50      1.47 o 
  -2  12   1        5.43        6.07      1.66 o 
  -1  12   1        0.25        0.78      1.40 o 
   0  12   1       13.30       13.74      1.22 o 
   1  12   1        0.21       -0.75      1.21 o 
   2  12   1        2.32        2.00      0.86 o 
  -5  13   1        1.07        3.82      1.37 o 
  -4  13   1        0.38       -0.69      1.55 o 
  -3  13   1        5.20        2.85      1.50 o 
  -2  13   1        0.94        0.96      1.08 o 
  -1  13   1        5.67        5.45      1.14 o 
   0  13   1        0.66        0.19      1.08 o 
  -1 -13   2        0.47        1.07      1.27 o 
   0 -13   2        4.13        4.74      1.37 o 
   1 -13   2        0.37        1.26      1.26 o 
   2 -13   2        3.83        4.96      3.15 o 
   3 -13   2        4.29        4.11      0.88 o 
   4 -13   2        3.63        6.00      1.34 o 
   5 -13   2        1.40        0.95      1.48 o 
  -3 -12   2        2.18        4.98      1.35 o 
  -2 -12   2        0.05        0.92      0.82 o 
  -1 -12   2        0.17        0.72      0.79 o 
   0 -12   2        8.26        5.51      1.64 o 
   1 -12   2        1.88        1.72      0.98 o 
   2 -12   2        0.75        1.67      0.97 o 
   3 -12   2        4.87        4.58      1.53 o 
   4 -12   2       15.82       12.54      2.10 o 
   5 -12   2        2.72        2.08      1.27 o 
   6 -12   2        0.46        2.21      1.13 o 
   7 -12   2        0.91        0.60      1.05 o 
  -4 -11   2        1.43        0.34      1.37 o 
  -3 -11   2        3.39        2.31      1.45 o 
  -2 -11   2        1.90        2.86      1.00 o 
  -1 -11   2        0.02       -0.01      0.82 o 
   0 -11   2        1.61        1.86      1.03 o 
   1 -11   2        8.60        7.59      0.60 o 
   2 -11   2       45.16       52.55      3.93 o 
   3 -11   2        0.16       -0.25      0.43 o 
   4 -11   2        4.55        4.79      0.76 o 
   5 -11   2       10.93       11.95      1.60 o 
   6 -11   2       13.21       15.75      2.16 o 
   7 -11   2        0.45        1.40      1.08 o 
   8 -11   2        0.15        0.66      2.03 o 
  -5 -10   2        0.01        0.81      1.39 o 
  -4 -10   2        3.16        5.42      1.39 o 
  -3 -10   2        0.12       -0.23      1.00 o 
  -2 -10   2        3.23        3.19      0.68 o 
  -1 -10   2      220.72      223.65     19.99 o 
   0 -10   2       66.16       61.61      5.15 o 
   1 -10   2        0.59        0.42      0.67 o 
   2 -10   2       29.48       27.18      2.30 o 
   3 -10   2        2.39        1.73      0.48 o 
   4 -10   2       27.96       28.15      1.32 o 
   5 -10   2        1.37        1.55      0.68 o 
   6 -10   2        0.31        0.79      0.66 o 
   7 -10   2       29.70       29.73      2.18 o 
   8 -10   2        1.67        0.90      1.24 o 
   9 -10   2        0.05       -0.34      1.42 o 
  -6  -9   2        3.06        3.77      1.61 o 
  -5  -9   2        0.25        0.31      1.31 o 
  -4  -9   2        0.10       -0.73      1.18 o 
  -3  -9   2       29.04       32.10      1.50 o 
  -2  -9   2       17.78       18.33      1.27 o 
  -1  -9   2       71.13       71.43      2.51 o 
   0  -9   2        0.22        0.31      0.69 o 
   1  -9   2        3.36        2.76      1.27 o 
   2  -9   2        9.74       10.09      1.56 o 
   3  -9   2        0.01       -0.39      0.39 o 
   4  -9   2        8.84        7.32      0.84 o 
   5  -9   2       11.17       10.63      0.98 o 
   6  -9   2       19.02       22.56      1.24 o 
   7  -9   2       67.21       74.72      2.68 o 
   8  -9   2        8.71       10.69      2.23 o 
   9  -9   2       12.52       12.83      1.85 o 
  -7  -8   2        0.09       -1.26      1.26 o 
  -6  -8   2        2.52        3.22      1.39 o 
  -5  -8   2        1.75       -0.45      1.29 o 
  -4  -8   2        5.43        5.80      0.79 o 
  -3  -8   2       20.20       22.51      1.18 o 
  -2  -8   2       79.83       85.42      2.73 o 
  -1  -8   2      804.63      746.21     49.81 o 
   0  -8   2       53.52       53.88      2.79 o 
   1  -8   2       43.59       48.06      1.60 o 
   2  -8   2        0.39        0.08      0.64 o 
   3  -8   2       12.98       11.49      0.80 o 
   4  -8   2        1.10        0.23      0.66 o 
   5  -8   2        5.54        6.37      0.82 o 
   6  -8   2        0.38        2.63      0.82 o 
   7  -8   2       55.98       52.56      1.71 o 
   8  -8   2        0.00       -0.64      1.23 o 
   9  -8   2        0.00       -0.21      1.29 o 
  10  -8   2        0.44        0.26      1.13 o 
  -8  -7   2        0.01        0.31      2.05 o 
  -7  -7   2        0.20        0.64      1.26 o 
  -6  -7   2       25.53       21.30      1.73 o 
  -5  -7   2        0.45        0.56      0.60 o 
  -4  -7   2        0.05        0.73      0.56 o 
  -3  -7   2      118.81      119.32      4.92 o 
  -2  -7   2        7.65        7.33      1.08 o 
  -1  -7   2      184.62      166.27      6.66 o 
   0  -7   2       87.42       89.78      2.29 o 
   1  -7   2       25.31       24.40      3.24 o 
   2  -7   2        2.70        4.64      0.52 o 
   3  -7   2       47.44       43.97      1.52 o 
   4  -7   2        9.87       10.72      0.95 o 
   5  -7   2       27.40       27.19      1.23 o 
   6  -7   2       39.15       34.71      1.48 o 
   7  -7   2       54.24       53.58      1.89 o 
   8  -7   2        6.23        4.01      1.39 o 
   9  -7   2        2.10        1.50      1.03 o 
  10  -7   2        0.33       -0.29      1.53 o 
  -8  -6   2        1.37        2.27      1.31 o 
  -7  -6   2        0.53        1.34      1.14 o 
  -6  -6   2        3.00        3.79      0.79 o 
  -5  -6   2        9.28        8.87      0.90 o 
  -4  -6   2        2.52        2.27      0.92 o 
  -3  -6   2       32.21       34.59      1.42 o 
  -2  -6   2      170.50      169.92      5.16 o 
  -1  -6   2       10.93       10.90      3.13 o 
   0  -6   2       12.07        6.78      1.13 o 
   1  -6   2      258.57      213.78      6.11 o 
   2  -6   2      696.21      689.86     10.62 o 
   3  -6   2       70.29       56.73      3.56 o 
   4  -6   2        0.51        1.39      0.53 o 
   5  -6   2       24.45       21.49      1.11 o 
   6  -6   2        2.32        3.31      0.69 o 
   7  -6   2       22.05       23.27      1.26 o 
   8  -6   2       14.95       19.22      1.21 o 
   9  -6   2        0.29        0.19      1.05 o 
  10  -6   2        0.73        1.47      1.06 o 
  -9  -5   2        0.24       -0.32      1.37 o 
  -8  -5   2        0.44        2.90      1.31 o 
  -7  -5   2       10.68       10.84      0.95 o 
  -6  -5   2       60.70       66.14      2.18 o 
  -5  -5   2        0.86        1.52      0.77 o 
  -4  -5   2      144.41      132.83      4.22 o 
  -3  -5   2      265.54      268.17      8.88 o 
  -2  -5   2       68.76       65.75      3.63 o 
  -1  -5   2      429.02      449.57     12.21 o 
   0  -5   2        1.20        1.89      0.33 o 
   1  -5   2       62.73       65.39      2.14 o 
   2  -5   2      371.21      368.55      8.23 o 
   3  -5   2        1.48        3.42      1.11 o 
   4  -5   2        7.13        9.76      0.79 o 
   5  -5   2        1.03        2.14      0.63 o 
   6  -5   2       20.88       21.54      1.14 o 
   7  -5   2        5.72        5.87      0.94 o 
   8  -5   2        0.03        1.21      0.69 o 
   9  -5   2        0.17        0.64      0.98 o 
  10  -5   2        1.41        1.63      1.45 o 
  -9  -4   2        0.71       -0.24      1.06 o 
  -8  -4   2       16.75       16.95      1.69 o 
  -7  -4   2        3.57        3.02      0.85 o 
  -6  -4   2       93.03       98.82      4.61 o 
  -5  -4   2        2.71        6.09      0.81 o 
  -4  -4   2       17.86       17.93      0.92 o 
  -3  -4   2      132.11      147.87      5.13 o 
  -2  -4   2      235.66      274.90      7.01 o 
  -1  -4   2       37.78       35.16      2.48 o 
   0  -4   2      173.01      161.72      5.26 o 
   1  -4   2      600.00      548.04      9.14 o 
   2  -4   2      506.88      468.97      9.11 o 
   3  -4   2        7.65        8.37      0.44 o 
   4  -4   2      121.57      103.40      4.14 o 
   5  -4   2       10.75       13.77      0.89 o 
   6  -4   2       43.83       41.63      1.47 o 
   7  -4   2        5.74        5.90      0.89 o 
   8  -4   2        3.93        4.16      0.81 o 
   9  -4   2        5.81        5.18      1.23 o 
  10  -4   2        1.51       -0.42      1.56 o 
 -10  -3   2        0.11        0.95      1.48 o 
  -9  -3   2        0.00       -0.89      0.89 o 
  -8  -3   2        4.23        3.93      0.79 o 
  -7  -3   2       48.40       54.93      1.90 o 
  -6  -3   2        0.11        0.82      0.69 o 
  -5  -3   2      159.28      153.00      6.59 o 
  -4  -3   2       54.54       71.74      3.16 o 
  -3  -3   2     4186.50     4150.49     36.52 o 
  -2  -3   2       30.67       36.29      1.16 o 
  -1  -3   2      233.35      262.13      5.71 o 
   0  -3   2      114.13      108.49      5.26 o 
   1  -3   2      257.55      242.92     10.30 o 
   2  -3   2      428.55      415.60     13.65 o 
   3  -3   2       15.73       14.48      0.69 o 
   4  -3   2        8.42        9.14      0.68 o 
   5  -3   2      100.90      109.32      4.08 o 
   6  -3   2       21.70       26.70      1.23 o 
   7  -3   2       16.59       17.30      1.11 o 
   8  -3   2        0.38       -0.03      0.79 o 
   9  -3   2        0.86        1.05      1.08 o 
  10  -3   2        0.12       -0.08      0.90 o 
 -10  -2   2        0.50       -0.10      0.97 o 
  -9  -2   2        0.65        0.26      1.21 o 
  -8  -2   2      126.68      127.91      3.87 o 
  -7  -2   2      114.64      101.18      4.39 o 
  -6  -2   2      242.72      229.11      7.42 o 
  -5  -2   2       63.82       65.41      2.34 o 
  -4  -2   2       78.21       78.56      3.27 o 
  -3  -2   2       22.77       20.72      0.81 o 
  -2  -2   2      232.42      216.39     16.92 o 
  -1  -2   2      426.57      441.82      6.39 o 
   0  -2   2      382.61      324.84      7.79 o 
   1  -2   2     1619.60     1603.24     11.91 o 
   2  -2   2      498.21      470.50      7.72 o 
   3  -2   2      505.65      447.39     24.78 o 
   4  -2   2        1.26        0.63      0.44 o 
   5  -2   2       16.89       13.83      0.89 o 
   6  -2   2        6.23        5.98      0.82 o 
   7  -2   2        9.40        8.72      1.00 o 
   8  -2   2        7.18        5.35      0.82 o 
   9  -2   2       18.10       15.08      1.74 o 
  10  -2   2        9.68        8.90      1.56 o 
 -10  -1   2        1.01       -0.34      1.26 o 
  -9  -1   2        1.35        1.11      1.13 o 
  -8  -1   2      144.37      136.99      4.31 o 
  -7  -1   2        0.01       -0.56      0.94 o 
  -6  -1   2        1.07        0.92      0.55 o 
  -5  -1   2        5.31        4.47      0.60 o 
  -4  -1   2        5.28        6.27      0.55 o 
  -3  -1   2       76.18       88.36      3.52 o 
  -2  -1   2     2024.23     1911.19     40.01 o 
   0  -1   2      114.69      114.59      2.75 o 
   1  -1   2      290.57      355.00      5.62 o 
   2  -1   2      823.13      716.78      9.27 o 
   3  -1   2      298.63      281.87     10.02 o 
   4  -1   2      161.05      170.74      7.85 o 
   5  -1   2        6.05        6.06      0.69 o 
   6  -1   2        9.89       11.03      1.10 o 
   7  -1   2        0.12        0.98      0.63 o 
   8  -1   2        5.59        3.74      0.94 o 
   9  -1   2       62.07       65.40      2.76 o 
  10  -1   2       13.17       12.56      1.71 o 
 -10   0   2        1.41        0.94      1.26 o 
  -9   0   2       21.93       19.33      1.73 o 
  -8   0   2      167.89      167.35      5.13 o 
  -7   0   2       18.63       19.66      1.26 o 
  -6   0   2        0.54        0.66      0.82 o 
  -5   0   2      243.66      247.52      8.96 o 
  -4   0   2        1.56        6.48      0.53 o 
  -3   0   2       40.29       46.65      1.79 o 
  -2   0   2        0.13        1.96      0.33 o 
  -1   0   2     2416.32     2324.98     28.75 o 
   0   0   2       23.70       24.94      0.69 o 
   1   0   2     2063.12     2165.82     83.91 o 
   2   0   2      447.11      421.35     30.48 o 
   3   0   2      255.41      265.72      6.89 o 
   4   0   2       21.73       21.80      0.92 o 
   5   0   2        2.50        2.23      0.89 o 
   6   0   2        2.11        0.63      0.76 o 
   7   0   2        0.02        0.74      0.66 o 
   8   0   2        9.73        8.32      0.97 o 
   9   0   2       41.11       39.89      2.37 o 
  10   0   2        0.98       -0.19      1.05 o 
 -10   1   2        3.33        1.92      1.06 o 
  -9   1   2        2.64        1.03      0.68 o 
  -8   1   2        0.58        0.68      0.73 o 
  -7   1   2       16.53       15.83      1.03 o 
  -6   1   2        4.49        2.56      0.66 o 
  -5   1   2      290.56      296.68      9.82 o 
  -4   1   2     1079.32     1104.25     19.35 o 
  -3   1   2      375.99      383.80     10.42 o 
  -2   1   2     2852.23     2578.74     15.68 o 
  -1   1   2     2472.65     2456.01     36.12 o 
   0   1   2     2143.55     2284.50     29.60 o 
   1   1   2     1337.58     1270.46     18.45 o 
   2   1   2       75.42       69.90      1.82 o 
   3   1   2       13.72       10.57      1.16 o 
   4   1   2       17.66       15.80      0.87 o 
   5   1   2       71.38       69.66      2.97 o 
   6   1   2       86.20       99.65      4.76 o 
   7   1   2        0.33        1.63      0.73 o 
   8   1   2        5.13        3.84      1.29 o 
   9   1   2       12.11       11.32      2.35 o 
 -11   2   2        0.07       -0.58      1.19 o 
 -10   2   2        0.00       -0.23      1.16 o 
  -9   2   2       17.33       18.96      1.10 o 
  -8   2   2       70.63       65.38      2.19 o 
  -7   2   2       14.94       15.95      1.31 o 
  -6   2   2       29.36       36.50      1.32 o 
  -5   2   2       57.45       52.31      2.43 o 
  -4   2   2      100.68      114.64      4.31 o 
  -3   2   2      595.05      633.79     13.66 o 
  -2   2   2     2046.08     1878.75     14.52 o 
  -1   2   2     3735.59     3699.60     30.67 o 
   0   2   2      179.63      161.84      4.98 o 
   1   2   2      560.75      540.18     46.85 o 
   2   2   2       40.37       38.96      1.47 o 
   3   2   2      144.39      128.04      4.63 o 
   4   2   2     1376.89     1423.10     20.09 o 
   5   2   2        5.90        5.98      0.90 o 
   6   2   2       77.78       87.39      3.18 o 
   7   2   2        0.14        0.10      0.68 o 
   8   2   2        2.62        1.39      1.32 o 
   9   2   2        4.17        5.34      1.81 o 
 -11   3   2        0.41        0.05      1.47 o 
 -10   3   2        8.38        9.27      1.39 o 
  -9   3   2       10.89       10.96      0.94 o 
  -8   3   2       21.56       21.09      1.18 o 
  -7   3   2        0.00       -0.13      0.56 o 
  -6   3   2       35.02       40.57      1.92 o 
  -5   3   2       73.85       79.12      2.92 o 
  -4   3   2       12.36       17.75      0.84 o 
  -3   3   2      300.39      299.94     10.09 o 
  -2   3   2     1585.78     1431.68     27.04 o 
  -1   3   2     3158.65     3022.57     71.77 o 
   0   3   2     1493.92     1530.62     59.67 o 
   1   3   2      848.65      823.23     15.12 o 
   2   3   2      113.01      113.18      5.40 o 
   3   3   2      126.47      153.76      4.98 o 
   4   3   2       57.84       59.30      1.98 o 
   5   3   2       21.62       22.70      1.26 o 
   6   3   2        3.93        4.69      0.84 o 
   7   3   2        1.50        2.48      0.73 o 
   8   3   2        1.43       -1.63      1.68 o 
   9   3   2        0.23       -1.32      1.53 o 
 -11   4   2        0.68       -0.13      1.10 o 
 -10   4   2       11.30        6.19      1.39 o 
  -9   4   2       44.46       43.87      1.44 o 
  -8   4   2        0.03        0.27      0.64 o 
  -7   4   2        5.61        6.03      0.82 o 
  -6   4   2        0.60       -0.47      0.58 o 
  -5   4   2       17.88       20.93      1.00 o 
  -4   4   2     1032.72      967.68     17.88 o 
  -3   4   2       25.10       21.54      0.85 o 
  -2   4   2       75.93       64.93      1.90 o 
  -1   4   2      336.17      324.82      7.68 o 
   0   4   2      101.75       94.17      2.77 o 
   1   4   2        6.82       12.91      2.35 o 
   2   4   2      246.89      238.46     20.55 o 
   3   4   2       72.55       69.20      2.89 o 
   4   4   2      133.09      164.25      6.42 o 
   5   4   2        0.18       -0.79      0.79 o 
   6   4   2        2.06        3.00      0.82 o 
   7   4   2       10.42       13.45      1.47 o 
   8   4   2        1.04       -0.06      1.31 o 
 -11   5   2        0.55       -0.79      1.37 o 
 -10   5   2        4.38        2.85      1.24 o 
  -9   5   2        0.98        0.76      1.10 o 
  -8   5   2        0.62        0.68      0.66 o 
  -7   5   2       42.76       40.02      1.58 o 
  -6   5   2      238.31      246.49      7.63 o 
  -5   5   2        0.88        0.29      0.61 o 
  -4   5   2        0.01        0.76      0.52 o 
  -3   5   2      379.66      401.50     11.59 o 
  -2   5   2       10.78        8.13      0.89 o 
  -1   5   2     1483.55     1588.46     25.77 o 
   0   5   2      253.51      258.88      6.74 o 
   1   5   2        0.28        1.49      0.38 o 
   2   5   2       40.19       40.00      2.83 o 
   3   5   2       19.61       20.30      1.14 o 
   4   5   2       16.17       15.79      1.11 o 
   5   5   2       14.28       12.90      1.11 o 
   6   5   2        2.34        2.55      0.87 o 
   7   5   2        0.12        0.50      1.71 o 
   8   5   2        0.35       -1.11      1.40 o 
 -10   6   2        0.53        0.71      1.05 o 
  -9   6   2        0.68        0.15      0.97 o 
  -8   6   2        1.54        1.50      0.89 o 
  -7   6   2        0.06        0.10      0.66 o 
  -6   6   2      269.57      261.87      7.74 o 
  -5   6   2      233.29      228.22      7.77 o 
  -4   6   2      171.49      165.77      7.34 o 
  -3   6   2       43.45       36.38      1.55 o 
  -2   6   2       24.68       21.44      0.99 o 
  -1   6   2       40.91       43.17      1.28 o 
   0   6   2       67.35       57.08      1.66 o 
   1   6   2        2.71        3.11      1.84 o 
   2   6   2      119.58      103.41      8.47 o 
   3   6   2        0.81        0.90      0.69 o 
   4   6   2       90.42       95.97      4.03 o 
   5   6   2        0.00        0.13      0.63 o 
   6   6   2        2.44        3.34      1.45 o 
   7   6   2        8.86        9.53      1.87 o 
 -10   7   2        0.38        1.03      1.00 o 
  -9   7   2        1.05        2.52      1.13 o 
  -8   7   2        9.45        9.13      0.95 o 
  -7   7   2       35.18       33.51      1.40 o 
  -6   7   2      154.05      169.11      5.61 o 
  -5   7   2      129.04      144.41      5.69 o 
  -4   7   2        8.08        5.77      0.85 o 
  -3   7   2        0.22       -0.44      0.47 o 
  -2   7   2        7.70        7.34      0.84 o 
  -1   7   2       13.83       15.54      0.76 o 
   0   7   2        0.21        0.75      0.64 o 
   1   7   2      144.24      157.23      4.26 o 
   2   7   2      640.27      633.70     10.54 o 
   3   7   2        0.76        0.50      0.71 o 
   4   7   2        2.54        2.90      0.79 o 
   5   7   2        1.01        0.37      1.03 o 
   6   7   2        0.06        1.61      1.32 o 
   7   7   2        0.27        1.63      1.29 o 
 -10   8   2        0.70        1.10      1.16 o 
  -9   8   2        8.90        8.48      1.45 o 
  -8   8   2       13.06       10.13      1.61 o 
  -7   8   2       39.39       40.31      1.55 o 
  -6   8   2      180.26      187.28      5.13 o 
  -5   8   2       10.10        9.69      0.87 o 
  -4   8   2        0.81        1.24      0.71 o 
  -3   8   2       22.95       15.91      1.08 o 
  -2   8   2       26.63       29.19      0.90 o 
  -1   8   2        0.15       -0.05      0.45 o 
   0   8   2      123.28      111.98      5.10 o 
   1   8   2        2.12        1.94      0.57 o 
   2   8   2       55.61       46.06      4.24 o 
   3   8   2       37.41       44.62      1.55 o 
   4   8   2        0.09        0.44      1.13 o 
   5   8   2        0.90        2.50      1.14 o 
   6   8   2        0.09        0.82      1.53 o 
  -9   9   2        1.69        1.98      1.13 o 
  -8   9   2        0.78        3.00      1.08 o 
  -7   9   2        3.68        4.31      1.14 o 
  -6   9   2        0.48       -0.63      0.63 o 
  -5   9   2        0.35       -0.21      0.58 o 
  -4   9   2        8.24        7.51      0.85 o 
  -3   9   2       29.28       27.70      1.19 o 
  -2   9   2        8.48        7.97      0.75 o 
  -1   9   2       78.59       83.73      6.76 o 
   0   9   2       27.65       27.26      0.92 o 
   1   9   2        5.09        3.93      0.72 o 
   2   9   2       45.15       43.51      2.60 o 
   3   9   2        1.41        3.21      1.23 o 
   4   9   2        4.06        2.19      1.68 o 
   5   9   2        0.04        0.98      1.73 o 
  -9  10   2        0.02       -1.37      1.37 o 
  -8  10   2        0.49        1.82      1.14 o 
  -7  10   2        6.13        5.43      1.64 o 
  -6  10   2        5.02        3.79      1.14 o 
  -5  10   2        6.45        7.18      0.87 o 
  -4  10   2       17.81       14.79      1.06 o 
  -3  10   2       32.94       29.59      1.42 o 
  -2  10   2        8.87        8.38      0.68 o 
  -1  10   2       14.55       13.88      0.72 o 
   0  10   2        0.00       -0.31      0.45 o 
   1  10   2        0.23        0.09      0.74 o 
   2  10   2        0.65        0.00      1.10 o 
   3  10   2        2.75        3.76      1.31 o 
   4  10   2        4.18        7.05      1.50 o 
  -8  11   2        0.18        1.18      1.23 o 
  -7  11   2        4.49        4.72      1.35 o 
  -6  11   2        0.00        1.31      0.97 o 
  -5  11   2        0.54        2.31      1.29 o 
  -4  11   2        7.64        8.11      1.60 o 
  -3  11   2        2.43        2.14      1.11 o 
  -2  11   2       14.13       14.79      2.98 o 
  -1  11   2       11.56       10.82      3.50 o 
   0  11   2        4.32        7.72      1.01 o 
   1  11   2        7.86        7.43      1.03 o 
   2  11   2        0.01       -0.08      0.76 o 
   3  11   2        0.02        0.23      1.13 o 
  -7  12   2        0.34       -0.06      1.32 o 
  -6  12   2        0.11        0.53      1.45 o 
  -5  12   2        0.01       -0.05      0.98 o 
  -4  12   2        0.03       -0.27      1.14 o 
  -3  12   2       14.00        9.17      1.52 o 
  -2  12   2        2.99        2.63      0.96 o 
  -1  12   2        0.71        0.97      0.93 o 
   0  12   2        7.32        9.09      3.14 o 
   1  12   2        0.00       -0.18      0.78 o 
   2  12   2        0.27        1.75      0.82 o 
  -5  13   2        3.86        6.34      1.56 o 
  -4  13   2        7.64       12.42      1.82 o 
  -3  13   2        0.19        0.15      1.19 o 
  -2  13   2        1.04        1.09      1.06 o 
  -1  13   2        0.66        0.66      2.04 o 
  -1 -13   3        0.12       -0.86      1.07 o 
   0 -13   3        1.13        1.06      0.98 o 
   1 -13   3       13.21       14.80      3.62 o 
   2 -13   3       16.53       20.49      1.51 o 
   3 -13   3        0.26        0.66      0.98 o 
   4 -13   3        6.68        7.90      1.63 o 
   5 -13   3        0.18       -0.69      1.05 o 
  -3 -12   3        6.67        8.40      1.79 o 
  -2 -12   3        0.31        1.09      0.87 o 
  -1 -12   3        1.20        1.20      0.73 o 
   0 -12   3        0.87        1.26      0.71 o 
   1 -12   3       12.71       10.04      1.03 o 
   2 -12   3        1.73        0.13      1.12 o 
   3 -12   3        0.56        1.01      0.74 o 
   4 -12   3        0.74        0.84      1.18 o 
   5 -12   3        0.12       -0.39      1.35 o 
   6 -12   3        0.11       -0.90      0.90 o 
   7 -12   3        0.68        1.61      1.52 o 
  -4 -11   3        1.04        2.14      1.37 o 
  -3 -11   3        0.21        0.79      1.02 o 
  -2 -11   3       12.67       16.78      2.07 o 
  -1 -11   3        0.38        0.63      0.52 o 
   0 -11   3        3.36        2.94      1.49 o 
   1 -11   3       47.14       43.47      5.09 o 
   2 -11   3        0.69        0.33      0.47 o 
   3 -11   3        1.41        0.73      0.49 o 
   4 -11   3       25.17       31.09      1.29 o 
   5 -11   3        1.49        0.90      1.08 o 
   6 -11   3       18.86       28.38      1.81 o 
   7 -11   3        4.13        2.98      1.52 o 
   8 -11   3        0.56        0.47      1.42 o 
  -5 -10   3        0.40        2.21      1.27 o 
  -4 -10   3        1.84        3.37      1.18 o 
  -3 -10   3        6.80        8.84      1.45 o 
  -2 -10   3        3.51        3.37      0.53 o 
  -1 -10   3       80.13       76.42      9.02 o 
   0 -10   3       10.76        7.66      2.69 o 
   1 -10   3        5.11        3.62      0.93 o 
   2 -10   3        1.02        1.82      0.98 o 
   3 -10   3        5.37        4.06      0.53 o 
   4 -10   3        1.17        1.47      0.68 o 
   5 -10   3       11.58       11.98      1.06 o 
   6 -10   3        4.36        7.40      1.32 o 
   7 -10   3        1.85        2.81      1.18 o 
   8 -10   3        5.10        1.79      1.44 o 
   9 -10   3        8.92        9.16      1.66 o 
  -6  -9   3        0.09        1.18      1.31 o 
  -5  -9   3        0.95        2.58      1.08 o 
  -4  -9   3        0.61        0.16      0.64 o 
  -3  -9   3        6.04        6.80      0.84 o 
  -2  -9   3        0.09        0.61      0.91 o 
  -1  -9   3       27.26       24.49      0.90 o 
   0  -9   3       46.00       39.71      1.56 o 
   1  -9   3      146.65      157.33     14.94 o 
   2  -9   3       13.89       10.89      1.54 o 
   3  -9   3        5.20        5.79      0.56 o 
   4  -9   3        3.25        4.85      0.81 o 
   5  -9   3       29.68       30.39      1.37 o 
   6  -9   3       19.88       23.64      1.24 o 
   7  -9   3        5.91        4.97      1.56 o 
   8  -9   3       10.32       10.95      1.63 o 
   9  -9   3        0.91        0.35      1.27 o 
  -7  -8   3        2.15        4.32      1.56 o 
  -6  -8   3        0.39        0.79      0.94 o 
  -5  -8   3        5.20        4.87      0.77 o 
  -4  -8   3        8.97        7.14      0.87 o 
  -3  -8   3       14.67       17.96      1.11 o 
  -2  -8   3       46.37       49.29      1.32 o 
  -1  -8   3      184.16      170.75     12.24 o 
   0  -8   3        0.67        0.53      1.01 o 
   1  -8   3       18.10       16.84      0.74 o 
   2  -8   3       50.06       50.10      1.33 o 
   3  -8   3       11.66        7.79      1.29 o 
   4  -8   3        0.79        0.24      0.74 o 
   5  -8   3       41.02       42.57      1.53 o 
   6  -8   3        9.18       11.00      1.05 o 
   7  -8   3        2.01        2.90      0.85 o 
   8  -8   3       14.83       15.59      1.95 o 
   9  -8   3        8.34        8.22      1.66 o 
  -8  -7   3        1.03        2.35      1.56 o 
  -7  -7   3        0.08       -1.23      1.48 o 
  -6  -7   3       12.96       13.04      1.68 o 
  -5  -7   3        3.41        2.92      0.84 o 
  -4  -7   3        0.08        0.97      0.61 o 
  -3  -7   3        1.70        1.19      0.69 o 
  -2  -7   3       34.47       30.96      1.01 o 
  -1  -7   3        0.48        2.45      0.81 o 
   0  -7   3       19.25       12.71      0.60 o 
   1  -7   3        0.87        1.20      0.60 o 
   2  -7   3       10.90        8.27      1.20 o 
   3  -7   3      434.62      434.52     16.07 o 
   4  -7   3      120.73      120.06      5.80 o 
   5  -7   3       20.33       21.04      1.16 o 
   6  -7   3        6.45        6.87      0.85 o 
   7  -7   3       41.72       47.61      1.63 o 
   8  -7   3        0.00       -0.10      1.32 o 
   9  -7   3        0.05        0.85      1.16 o 
  10  -7   3        0.08        1.31      1.31 o 
  -8  -6   3        0.65        1.42      1.21 o 
  -7  -6   3        5.34        6.93      1.14 o 
  -6  -6   3       15.78       15.00      1.05 o 
  -5  -6   3       19.17       22.48      1.16 o 
  -4  -6   3        1.00        1.97      0.61 o 
  -3  -6   3      193.55      182.96      6.66 o 
  -2  -6   3       49.02       44.24      1.22 o 
  -1  -6   3      254.15      227.64     15.18 o 
   0  -6   3       19.43       17.62      0.92 o 
   1  -6   3       96.93       93.41      2.67 o 
   2  -6   3        0.69        0.40      0.48 o 
   3  -6   3       84.12       94.46      2.71 o 
   4  -6   3        2.16        3.84      0.79 o 
   5  -6   3        0.30       -0.44      0.53 o 
   6  -6   3       10.51       12.27      1.05 o 
   7  -6   3       51.54       53.47      1.69 o 
   8  -6   3        7.24        8.11      0.84 o 
   9  -6   3        0.88        2.66      1.11 o 
  10  -6   3        0.02        0.39      1.27 o 
  -9  -5   3        0.87       -0.58      1.76 o 
  -8  -5   3        0.34        1.29      1.19 o 
  -7  -5   3        0.13       -0.39      0.76 o 
  -6  -5   3        4.21        3.58      0.77 o 
  -5  -5   3        6.75        5.55      0.92 o 
  -4  -5   3        5.15        4.42      0.77 o 
  -3  -5   3      172.00      182.97      7.26 o 
  -2  -5   3       37.50       42.68      1.08 o 
  -1  -5   3      166.17      183.29     13.24 o 
   0  -5   3        1.48        2.36      0.74 o 
   1  -5   3      172.21      179.69     10.78 o 
   2  -5   3      129.93      131.67      8.43 o 
   3  -5   3      146.68      135.36      7.30 o 
   4  -5   3       38.19       40.37      1.90 o 
   5  -5   3       17.80       16.16      0.98 o 
   6  -5   3      158.43      163.14      5.93 o 
   7  -5   3        0.51        0.94      0.66 o 
   8  -5   3        0.23        1.39      0.64 o 
   9  -5   3        1.05       -0.39      1.53 o 
  10  -5   3        0.61        2.43      1.23 o 
  -9  -4   3        0.01       -1.21      1.21 o 
  -8  -4   3        0.06        2.19      1.18 o 
  -7  -4   3       40.73       40.49      1.58 o 
  -6  -4   3       59.44       53.85      1.79 o 
  -5  -4   3        7.58        7.42      0.87 o 
  -4  -4   3       49.19       56.55      2.10 o 
  -3  -4   3      105.77      106.95      4.11 o 
  -2  -4   3      616.00      743.48     26.23 o 
  -1  -4   3     1013.87      918.84     48.45 o 
   0  -4   3        0.09       -0.23      0.23 o 
   1  -4   3      213.76      203.76      5.85 o 
   2  -4   3     1982.67     1809.56     29.23 o 
   3  -4   3       60.39       60.82      2.65 o 
   4  -4   3       47.30       50.24      2.10 o 
   5  -4   3       12.91       15.03      1.10 o 
   6  -4   3        2.92        2.39      0.74 o 
   7  -4   3        2.12        2.68      0.74 o 
   8  -4   3        3.05        3.13      0.73 o 
   9  -4   3        1.49        0.58      0.98 o 
  10  -4   3        0.10        2.23      1.05 o 
 -10  -3   3        0.01       -0.52      1.18 o 
  -9  -3   3        1.05        2.29      1.06 o 
  -8  -3   3        5.09        2.93      0.79 o 
  -7  -3   3        1.08        0.97      0.84 o 
  -6  -3   3       22.18       23.59      1.21 o 
  -5  -3   3       23.22       21.33      1.08 o 
  -4  -3   3       39.37       38.02      1.48 o 
  -3  -3   3      179.15      203.55      8.55 o 
  -2  -3   3        1.68        0.92      0.25 o 
  -1  -3   3      342.10      286.09      6.35 o 
   0  -3   3      256.86      261.13     10.86 o 
   1  -3   3     1183.60     1066.99     11.73 o 
   2  -3   3        0.38        0.00      0.24 o 
   3  -3   3      163.89      144.84      5.29 o 
   4  -3   3        0.23       -0.55      0.81 o 
   5  -3   3       33.07       35.20      1.66 o 
   6  -3   3      161.44      160.87      6.09 o 
   7  -3   3       13.66       14.87      1.08 o 
   8  -3   3       10.97       11.16      0.95 o 
   9  -3   3        0.97        1.26      1.23 o 
  10  -3   3        1.10        1.82      1.34 o 
 -10  -2   3        0.09       -0.73      1.23 o 
  -9  -2   3        1.10        2.05      1.03 o 
  -8  -2   3        0.19       -0.29      0.76 o 
  -7  -2   3       75.27       68.82      2.26 o 
  -6  -2   3      113.50      107.01      3.74 o 
  -5  -2   3        9.28        9.35      0.77 o 
  -4  -2   3       71.52       74.48      2.95 o 
  -3  -2   3      358.91      332.43     10.53 o 
  -2  -2   3      296.41      280.23      6.18 o 
  -1  -2   3      237.62      243.19     11.18 o 
   2  -2   3        9.42       10.68      0.43 o 
   3  -2   3      760.22      712.98     11.11 o 
   4  -2   3       53.30       56.30      2.69 o 
   5  -2   3       17.25       19.98      1.21 o 
   6  -2   3        0.38       -0.13      0.66 o 
   7  -2   3        9.88        8.79      0.95 o 
   8  -2   3        0.01        1.05      0.63 o 
   9  -2   3        1.75        0.90      1.05 o 
  10  -2   3        1.96        2.68      1.26 o 
 -10  -1   3        1.15        0.68      1.06 o 
  -9  -1   3       27.07       26.88      2.08 o 
  -8  -1   3        5.94        9.43      1.05 o 
  -7  -1   3       57.63       59.93      2.02 o 
  -6  -1   3        3.08        4.60      0.71 o 
  -5  -1   3       61.92       63.45      2.60 o 
  -4  -1   3      206.15      221.01      8.90 o 
  -3  -1   3      246.61      259.39      8.90 o 
  -2  -1   3      650.34      667.87      8.63 o 
  -1  -1   3     2302.91     2378.16     23.67 o 
   0  -1   3       56.31       56.14      1.50 o 
   2  -1   3      126.30      153.78      4.97 o 
   3  -1   3      338.75      308.57      9.02 o 
   4  -1   3       37.15       41.74      1.64 o 
   5  -1   3        3.16        2.40      0.52 o 
   6  -1   3       30.92       26.04      1.26 o 
   7  -1   3        1.81       -0.58      0.87 o 
   8  -1   3       12.34       10.16      0.98 o 
   9  -1   3       16.97       16.82      1.89 o 
  10  -1   3        1.97        4.39      1.52 o 
 -10   0   3        3.39        5.11      1.19 o 
  -9   0   3        3.38        3.08      1.08 o 
  -8   0   3       18.78       20.25      1.32 o 
  -7   0   3       27.73       28.54      1.34 o 
  -6   0   3       26.22       22.67      1.08 o 
  -5   0   3        0.66       -0.03      0.53 o 
  -4   0   3      257.21      262.48      9.48 o 
  -3   0   3      145.78      147.76      6.77 o 
  -2   0   3       58.16       39.32      1.16 o 
  -1   0   3     1051.26     1120.73     16.40 o 
   0   0   3     1313.38     1289.71     15.57 o 
   2   0   3       65.36       65.32      3.93 o 
   3   0   3       21.95       19.58      0.60 o 
   4   0   3       26.39       33.39      1.61 o 
   5   0   3        0.26        0.87      0.74 o 
   6   0   3        2.90        2.39      0.73 o 
   7   0   3       15.02       12.75      1.02 o 
   8   0   3       13.45       12.09      1.50 o 
   9   0   3        0.82       -1.27      1.27 o 
 -11   1   3        0.02        0.31      1.14 o 
 -10   1   3        0.00        0.53      1.19 o 
  -9   1   3       18.38       16.37      1.06 o 
  -8   1   3        0.81        1.42      0.77 o 
  -7   1   3        7.37        4.98      0.81 o 
  -6   1   3      147.77      153.65      6.43 o 
  -5   1   3      102.62       99.63      3.47 o 
  -4   1   3     1022.22     1018.10     18.54 o 
  -3   1   3     2304.01     2273.79     25.23 o 
  -2   1   3     4249.14     4006.27     64.79 o 
  -1   1   3     2713.81     2709.27     54.61 o 
   0   1   3     2682.63     2711.15     39.33 o 
   1   1   3     1000.87      991.28     11.12 o 
   2   1   3       46.04       42.51      1.25 o 
   3   1   3       22.08       21.94      1.12 o 
   4   1   3       34.09       39.99      1.77 o 
   5   1   3       25.16       24.48      1.21 o 
   6   1   3       34.19       32.80      1.45 o 
   7   1   3        0.01        0.69      0.68 o 
   8   1   3        3.17        5.79      1.84 o 
   9   1   3       18.76       15.08      1.77 o 
 -11   2   3        0.82        0.16      1.03 o 
 -10   2   3        0.63       -0.35      1.69 o 
  -9   2   3        4.42        4.31      0.77 o 
  -8   2   3        0.42        0.58      0.66 o 
  -7   2   3        0.59       -0.05      0.63 o 
  -6   2   3        0.37        1.55      0.58 o 
  -5   2   3      625.28      609.26     13.82 o 
  -4   2   3     1623.67     1713.04     23.77 o 
  -3   2   3      396.31      375.96     11.21 o 
  -2   2   3      654.77      627.95      9.12 o 
  -1   2   3       63.55       79.31      2.14 o 
   0   2   3      109.02      118.31      4.03 o 
   1   2   3       16.22       28.39      3.05 o 
   2   2   3       33.60       36.61      1.13 o 
   3   2   3      168.87      204.27      8.47 o 
   4   2   3        6.92        7.14      0.82 o 
   5   2   3        1.05        0.56      0.63 o 
   6   2   3        6.78        8.98      1.00 o 
   7   2   3        0.30       -0.40      0.69 o 
   8   2   3        0.85        2.14      1.47 o 
   9   2   3        4.61        3.63      1.76 o 
 -11   3   3        1.76       -0.19      1.58 o 
 -10   3   3        1.08        0.21      1.34 o 
  -9   3   3       33.66       29.39      1.29 o 
  -8   3   3       41.87       40.39      1.50 o 
  -7   3   3        3.12        4.34      0.81 o 
  -6   3   3        3.39        4.64      0.85 o 
  -5   3   3        1.58        3.19      0.60 o 
  -4   3   3     1742.46     1649.56     23.09 o 
  -3   3   3      797.17      813.47     16.45 o 
  -2   3   3      748.87      676.56     17.41 o 
  -1   3   3      291.23      327.55     17.11 o 
   0   3   3       84.78       76.34      3.55 o 
   1   3   3       54.62       67.28      1.76 o 
   2   3   3       43.97       55.69      3.14 o 
   3   3   3        0.09        0.74      0.47 o 
   4   3   3        8.99        8.17      0.90 o 
   5   3   3       39.75       39.41      1.50 o 
   6   3   3        4.06        4.45      0.94 o 
   7   3   3        1.50        2.26      1.29 o 
   8   3   3        4.39        1.90      1.26 o 
 -11   4   3        0.34       -0.58      1.18 o 
 -10   4   3        5.72        2.29      1.61 o 
  -9   4   3       19.14       18.41      1.13 o 
  -8   4   3       13.44       13.06      0.98 o 
  -7   4   3        5.84        8.42      0.85 o 
  -6   4   3        7.81        5.87      0.81 o 
  -5   4   3       45.46       43.44      1.74 o 
  -4   4   3      152.18      159.53      7.26 o 
  -3   4   3       46.98       42.83      1.92 o 
  -2   4   3      128.51      121.42      3.14 o 
  -1   4   3     1941.67     1939.06     18.29 o 
   0   4   3       52.66       63.64      3.68 o 
   1   4   3       23.15       25.16      2.85 o 
   2   4   3       81.81       85.80      2.34 o 
   3   4   3       60.23       64.22      2.76 o 
   4   4   3      163.10      167.82      6.13 o 
   5   4   3      103.66      107.92      4.24 o 
   6   4   3        0.09       -0.10      0.68 o 
   7   4   3        0.00        0.26      1.14 o 
   8   4   3        0.91       -1.34      1.76 o 
 -11   5   3        3.62        4.24      1.26 o 
 -10   5   3        0.12        1.18      1.23 o 
  -9   5   3       23.75       21.38      1.93 o 
  -8   5   3        1.30       -0.44      0.64 o 
  -7   5   3       16.74       17.46      1.10 o 
  -6   5   3       85.22       80.72      2.79 o 
  -5   5   3        0.12        0.29      0.71 o 
  -4   5   3      494.32      489.86     12.01 o 
  -3   5   3      236.28      235.68      8.74 o 
  -2   5   3      398.97      433.06     11.31 o 
  -1   5   3      128.93      135.87      3.29 o 
   0   5   3       66.80       72.52      2.07 o 
   1   5   3       10.38        8.95      0.56 o 
   2   5   3       50.71       49.94      1.89 o 
   3   5   3       90.98       95.79      3.13 o 
   4   5   3      230.56      244.68      6.51 o 
   5   5   3        1.62        2.72      0.74 o 
   6   5   3       10.42       11.29      1.56 o 
   7   5   3        3.76        3.55      1.50 o 
   8   5   3        0.12        2.82      1.44 o 
 -10   6   3        0.59        0.50      0.97 o 
  -9   6   3        4.30        1.81      1.13 o 
  -8   6   3       20.42       16.49      1.13 o 
  -7   6   3       24.15       22.83      1.27 o 
  -6   6   3      129.17      129.10      5.58 o 
  -5   6   3        0.16        0.06      0.63 o 
  -4   6   3      232.84      242.68      8.26 o 
  -3   6   3       90.67       89.29      3.06 o 
  -2   6   3        0.30        0.27      0.36 o 
  -1   6   3        0.94        0.21      0.33 o 
   0   6   3       77.72       81.74      2.04 o 
   1   6   3        8.51        8.72      0.76 o 
   2   6   3       14.04       14.51      5.62 o 
   3   6   3      260.48      291.07      7.06 o 
   4   6   3       54.26       56.50      1.90 o 
   5   6   3        1.18        1.74      0.71 o 
   6   6   3        1.15        1.14      1.60 o 
   7   6   3        0.19        2.47      1.50 o 
 -10   7   3        0.50       -0.98      1.35 o 
  -9   7   3        1.88        2.52      1.24 o 
  -8   7   3       43.56       40.41      1.44 o 
  -7   7   3      182.00      184.36      4.89 o 
  -6   7   3      465.55      480.77      8.64 o 
  -5   7   3       49.96       46.65      1.71 o 
  -4   7   3        1.20        1.82      0.63 o 
  -3   7   3        9.95       11.30      0.87 o 
  -2   7   3        0.43        0.83      0.43 o 
  -1   7   3       47.22       42.38      1.88 o 
   0   7   3       61.57       60.79      1.59 o 
   1   7   3        8.65        4.50      1.64 o 
   2   7   3       26.39       26.00      1.01 o 
   3   7   3        0.32        0.56      0.79 o 
   4   7   3       18.14       19.41      1.14 o 
   5   7   3        3.62        3.08      1.14 o 
   6   7   3        0.25        1.37      1.34 o 
 -10   8   3        0.66       -0.85      1.42 o 
  -9   8   3        0.02       -0.85      0.94 o 
  -8   8   3       10.37       11.66      1.68 o 
  -7   8   3        2.82        2.19      0.69 o 
  -6   8   3        3.13        2.37      0.89 o 
  -5   8   3       29.81       29.28      1.37 o 
  -4   8   3       41.86       41.21      1.48 o 
  -3   8   3        5.38        2.72      0.89 o 
  -2   8   3       98.70       99.43      8.01 o 
  -1   8   3        0.27        0.14      0.51 o 
   0   8   3        4.56        4.62      1.11 o 
   1   8   3      113.33      103.33      7.09 o 
   2   8   3       24.80       23.91      4.22 o 
   3   8   3       43.48       45.81      1.55 o 
   4   8   3        4.66        6.35      1.16 o 
   5   8   3        2.59        2.63      1.26 o 
   6   8   3        1.61        3.63      1.27 o 
  -9   9   3        1.12       -0.66      1.53 o 
  -8   9   3        1.27        0.68      1.08 o 
  -7   9   3        1.77        3.34      1.02 o 
  -6   9   3       31.33       31.47      1.35 o 
  -5   9   3        0.63        0.79      0.71 o 
  -4   9   3       17.34       13.91      1.08 o 
  -3   9   3       31.90       29.38      1.26 o 
  -2   9   3       21.37       17.75      3.19 o 
  -1   9   3        5.67        6.70      2.57 o 
   0   9   3       38.74       43.74      3.53 o 
   1   9   3        9.80        8.97      1.31 o 
   2   9   3       24.56       25.51      2.94 o 
   3   9   3       10.27        6.76      1.84 o 
   4   9   3        0.67       -0.02      1.34 o 
   5   9   3        0.02        1.34      1.16 o 
  -9  10   3        0.00       -1.10      1.10 o 
  -8  10   3        5.58        8.43      1.82 o 
  -7  10   3        2.24        1.63      1.24 o 
  -6  10   3        0.12        0.55      1.31 o 
  -5  10   3       11.79        9.74      0.94 o 
  -4  10   3       17.34       20.77      1.24 o 
  -3  10   3        0.60       -0.60      0.60 o 
  -2  10   3       44.26       44.02      3.63 o 
  -1  10   3        0.87        0.89      0.46 o 
   0  10   3       25.41       27.26      1.53 o 
   1  10   3        0.37        0.72      1.65 o 
   2  10   3        1.66        1.54      0.85 o 
   3  10   3        1.42        0.74      1.76 o 
   4  10   3        0.62        1.55      1.37 o 
  -8  11   3        0.81       -0.89      1.19 o 
  -7  11   3       10.51       15.30      2.11 o 
  -6  11   3        0.82       -0.03      1.11 o 
  -5  11   3        2.61        3.84      1.18 o 
  -4  11   3        0.85        0.50      1.05 o 
  -3  11   3        9.50        7.76      1.77 o 
  -2  11   3        0.36        0.71      0.84 o 
  -1  11   3        1.47        1.57      0.84 o 
   0  11   3        0.90       -0.76      0.85 o 
   1  11   3        1.07        1.00      0.95 o 
   2  11   3        0.05        0.66      0.84 o 
   3  11   3        0.57       -1.44      1.44 o 
  -7  12   3        1.41        2.53      1.48 o 
  -6  12   3        0.24        0.47      1.24 o 
  -5  12   3        0.76        2.08      1.29 o 
  -4  12   3        2.32        1.31      1.27 o 
  -3  12   3        0.04       -0.66      1.24 o 
  -2  12   3        1.30        0.30      1.02 o 
  -1  12   3        2.66        4.81      1.00 o 
   0  12   3        2.73        3.69      0.98 o 
   1  12   3        7.75        5.26      2.48 o 
  -5  13   3        0.07        1.44      1.34 o 
  -4  13   3        9.06       16.48      1.90 o 
  -3  13   3        0.16        0.60      1.19 o 
  -2  13   3        0.27       -0.95      1.48 o 
  -1 -13   4        0.28        0.93      0.86 o 
   0 -13   4        0.32       -0.59      0.83 o 
   1 -13   4       11.00       13.70      2.38 o 
   2 -13   4        0.19        1.36      0.98 o 
   3 -13   4        0.28        0.12      0.85 o 
   4 -13   4        2.51        5.85      1.42 o 
   5 -13   4        1.17        2.27      1.40 o 
  -3 -12   4        0.00       -1.05      1.05 o 
  -2 -12   4        0.77        1.71      0.72 o 
  -1 -12   4        2.23        1.80      0.80 o 
   0 -12   4        0.77        1.13      0.75 o 
   1 -12   4        0.78        0.29      1.03 o 
   2 -12   4        5.51        9.44      1.11 o 
   3 -12   4       16.96       13.69      1.11 o 
   4 -12   4        0.08        0.87      0.95 o 
   5 -12   4        3.51        2.66      1.27 o 
   6 -12   4        7.14        6.22      1.47 o 
   7 -12   4        0.00        0.55      1.06 o 
  -4 -11   4        6.60        9.09      1.56 o 
  -3 -11   4        0.01       -1.06      1.06 o 
  -2 -11   4       13.88       16.07      1.33 o 
  -1 -11   4       33.57       38.23      1.33 o 
   0 -11   4       35.51       37.85      2.18 o 
   1 -11   4        5.69        5.17      0.63 o 
   2 -11   4       17.37       19.98      2.52 o 
   3 -11   4        0.08        0.64      0.44 o 
   4 -11   4        2.94        2.58      0.68 o 
   5 -11   4        0.32       -0.10      1.05 o 
   6 -11   4        0.53       -0.37      1.24 o 
   7 -11   4        0.50        1.06      1.40 o 
   8 -11   4        0.01        2.14      1.55 o 
  -5 -10   4        0.02        0.34      1.19 o 
  -4 -10   4        0.93       -0.53      1.63 o 
  -3 -10   4       10.97       10.72      1.61 o 
  -2 -10   4        0.00       -0.58      0.58 o 
  -1 -10   4        2.96        1.75      1.25 o 
   0 -10   4       20.19       17.26      3.27 o 
   1 -10   4       12.64       11.04      2.08 o 
   2 -10   4        0.07        1.13      0.48 o 
   3 -10   4        7.12        6.94      0.59 o 
   4 -10   4        1.29       -0.40      0.74 o 
   5 -10   4        4.30        4.66      0.84 o 
   6 -10   4        2.55        2.87      1.05 o 
   7 -10   4        1.52        0.32      1.18 o 
   8 -10   4       17.32       17.85      1.93 o 
  -6  -9   4        2.85        3.66      1.48 o 
  -5  -9   4        0.66        0.52      1.18 o 
  -4  -9   4        0.48        0.16      0.61 o 
  -3  -9   4        4.64        5.47      0.82 o 
  -2  -9   4        0.01       -0.41      0.54 o 
  -1  -9   4      252.24      267.21      5.64 o 
   0  -9   4       94.77       96.40      2.61 o 
   1  -9   4       57.92       51.82      3.21 o 
   2  -9   4       19.24       16.63      2.29 o 
   3  -9   4       11.92       10.67      1.36 o 
   4  -9   4       15.01       16.74      1.08 o 
   5  -9   4        0.98        1.11      0.68 o 
   6  -9   4        9.01       11.38      1.02 o 
   7  -9   4       10.17       12.79      1.53 o 
   8  -9   4       15.35       19.16      2.00 o 
   9  -9   4        7.04        8.50      1.90 o 
  -7  -8   4        3.63        3.47      1.35 o 
  -6  -8   4        5.64        5.80      1.19 o 
  -5  -8   4       16.92       12.48      1.05 o 
  -4  -8   4        1.42        0.90      0.69 o 
  -3  -8   4        0.08       -0.32      0.68 o 
  -2  -8   4       13.44       11.40      2.18 o 
  -1  -8   4       74.89       77.83      6.39 o 
   0  -8   4      113.65      109.75      2.67 o 
   1  -8   4        8.31        8.45      0.60 o 
   2  -8   4       20.89       20.97      0.77 o 
   3  -8   4       10.43        9.83      0.91 o 
   4  -8   4       12.57       13.29      1.00 o 
   5  -8   4       53.88       54.92      1.92 o 
   6  -8   4        1.97        2.90      0.92 o 
   7  -8   4        8.56        9.98      1.06 o 
   8  -8   4       51.05       58.63      2.66 o 
   9  -8   4        2.34        4.56      1.50 o 
  -8  -7   4        1.46        0.16      1.42 o 
  -7  -7   4        0.13       -1.27      1.27 o 
  -6  -7   4        7.09        7.61      0.81 o 
  -5  -7   4       19.16       17.16      1.16 o 
  -4  -7   4        4.04        2.19      0.71 o 
  -3  -7   4       20.81       23.59      1.19 o 
  -2  -7   4      154.91      157.65     17.45 o 
  -1  -7   4       62.55       55.53      1.51 o 
   0  -7   4       36.81       35.60      1.01 o 
   1  -7   4        0.21       -0.31      0.31 o 
   2  -7   4       20.10       16.53      2.18 o 
   3  -7   4        0.68        2.61      0.48 o 
   4  -7   4       88.47       98.49      3.58 o 
   5  -7   4        2.25        3.19      0.74 o 
   6  -7   4       52.63       59.14      1.89 o 
   7  -7   4        9.34        9.37      0.98 o 
   8  -7   4        1.05        2.11      1.13 o 
   9  -7   4        3.75        4.34      1.26 o 
  -8  -6   4        0.36        1.71      1.10 o 
  -7  -6   4        3.83        1.68      1.79 o 
  -6  -6   4        7.08        5.53      0.77 o 
  -5  -6   4        3.56        2.40      0.71 o 
  -4  -6   4        5.96        6.92      0.79 o 
  -3  -6   4        0.47       -0.53      0.53 o 
  -2  -6   4       59.06       52.28      1.51 o 
  -1  -6   4        0.44        0.63      0.36 o 
   0  -6   4       19.29       21.28      0.65 o 
   1  -6   4       63.38       73.10      2.86 o 
   2  -6   4      292.71      316.47      7.30 o 
   3  -6   4      611.84      616.50     22.67 o 
   4  -6   4       16.81       14.33      0.98 o 
   5  -6   4        0.57        0.48      0.69 o 
   6  -6   4        1.38       -0.68      0.76 o 
   7  -6   4        5.18        5.01      0.85 o 
   8  -6   4        0.17       -0.94      0.94 o 
   9  -6   4        2.57        2.72      1.47 o 
  10  -6   4        0.12        1.19      1.35 o 
  -9  -5   4        1.74        1.44      1.14 o 
  -8  -5   4        0.23        0.39      1.26 o 
  -7  -5   4        5.10        5.40      0.84 o 
  -6  -5   4        4.45        3.89      0.79 o 
  -5  -5   4        5.90        4.43      0.79 o 
  -4  -5   4        1.26        2.26      0.66 o 
  -3  -5   4        0.00       -0.35      0.52 o 
  -2  -5   4     1997.02     2044.46     17.90 o 
  -1  -5   4      257.11      278.94      7.02 o 
   0  -5   4       36.40       38.98      1.17 o 
   1  -5   4       56.66       46.40      3.27 o 
   2  -5   4       86.82       72.47      4.34 o 
   3  -5   4      169.84      177.51      5.48 o 
   4  -5   4       13.05       18.80      1.00 o 
   5  -5   4        0.21        0.03      0.48 o 
   6  -5   4       38.46       46.23      1.76 o 
   7  -5   4        2.49        2.24      0.76 o 
   8  -5   4        1.52        1.82      1.31 o 
   9  -5   4        0.47       -0.32      1.48 o 
  10  -5   4        0.28       -0.76      1.11 o 
  -9  -4   4        2.03        1.74      1.16 o 
  -8  -4   4        0.05       -0.45      1.60 o 
  -7  -4   4       13.35        9.61      0.98 o 
  -6  -4   4        5.33        3.98      1.29 o 
  -5  -4   4        1.21        1.42      0.74 o 
  -4  -4   4      164.97      150.73      6.58 o 
  -3  -4   4     1040.97     1028.10     18.37 o 
  -2  -4   4       41.16       53.23      3.17 o 
  -1  -4   4       26.15       34.28      1.10 o 
   0  -4   4        2.00        2.50      1.00 o 
   1  -4   4        0.08       -0.10      0.21 o 
   2  -4   4       35.42       25.04      0.80 o 
   3  -4   4        0.09        0.18      0.29 o 
   4  -4   4       62.52       63.13      2.40 o 
   5  -4   4        0.02        1.11      0.92 o 
   6  -4   4       48.38       53.26      1.79 o 
   7  -4   4        9.78       11.80      1.02 o 
   8  -4   4        8.24        8.95      0.90 o 
   9  -4   4        1.70        2.14      1.19 o 
  10  -4   4        1.48        1.19      1.16 o 
 -10  -3   4        0.77        1.37      1.34 o 
  -9  -3   4        3.40        3.55      1.14 o 
  -8  -3   4       10.45       12.58      1.00 o 
  -7  -3   4       10.04       10.34      1.05 o 
  -6  -3   4       35.81       39.81      1.44 o 
  -5  -3   4       49.54       57.64      2.45 o 
  -4  -3   4      203.25      220.12      8.47 o 
  -3  -3   4      393.83      387.77     11.69 o 
  -2  -3   4      183.13      212.19      6.22 o 
  -1  -3   4     1715.72     1502.88     14.58 o 
   0  -3   4      142.81      137.33      4.40 o 
   1  -3   4     1064.97     1160.22     13.10 o 
   2  -3   4      357.81      304.04      7.44 o 
   3  -3   4      357.22      362.71      8.05 o 
   4  -3   4       60.10       66.24      2.74 o 
   5  -3   4       15.89       17.77      1.24 o 
   6  -3   4       63.67       63.72      2.35 o 
   7  -3   4        2.10        2.79      0.74 o 
   8  -3   4        6.17        6.53      0.92 o 
   9  -3   4        0.33       -0.68      1.31 o 
  10  -3   4        1.44        1.52      1.68 o 
 -10  -2   4        0.44       -0.69      0.97 o 
  -9  -2   4        1.18        1.52      1.03 o 
  -8  -2   4        9.29        9.13      0.94 o 
  -7  -2   4     1054.45      988.14     12.43 o 
  -6  -2   4       50.84       51.56      2.13 o 
  -5  -2   4       68.43       80.23      3.19 o 
  -4  -2   4       88.83       88.07      3.66 o 
  -3  -2   4      109.98      122.77      4.26 o 
  -2  -2   4      370.93      368.01      7.40 o 
  -1  -2   4       83.39       85.75      3.35 o 
   0  -2   4     3289.78     3262.84     54.51 o 
   1  -2   4       61.84       70.16      1.84 o 
   2  -2   4     1022.73     1005.97     23.75 o 
   3  -2   4       14.94       11.73      0.52 o 
   4  -2   4        7.27       12.03      0.81 o 
   5  -2   4       18.66       19.01      1.06 o 
   6  -2   4        9.67       11.82      1.00 o 
   7  -2   4       34.73       32.14      1.39 o 
   8  -2   4        7.72        7.69      0.87 o 
   9  -2   4        1.89        1.56      1.24 o 
  10  -2   4       12.57       10.88      1.68 o 
 -10  -1   4        0.22        1.87      0.92 o 
  -9  -1   4       11.49        8.79      1.27 o 
  -8  -1   4      111.81      111.38      3.93 o 
  -7  -1   4        0.50        1.03      0.94 o 
  -6  -1   4       35.69       36.47      1.34 o 
  -5  -1   4        8.28        9.08      0.82 o 
  -4  -1   4       90.67       84.23      3.58 o 
  -3  -1   4       47.94       47.24      2.11 o 
  -2  -1   4      231.39      240.12      5.63 o 
  -1  -1   4      230.96      246.90      5.12 o 
   0  -1   4     1900.21     1937.05     14.02 o 
   2  -1   4        1.21        1.35      0.31 o 
   3  -1   4      328.60      337.37     11.73 o 
   4  -1   4       58.68       58.45      2.27 o 
   5  -1   4        2.84        5.03      0.77 o 
   6  -1   4       21.33       17.85      1.10 o 
   7  -1   4        0.20        0.55      0.73 o 
   8  -1   4        8.42        9.03      1.31 o 
   9  -1   4        3.41        4.10      1.48 o 
 -10   0   4        6.54        6.59      1.32 o 
  -9   0   4       15.09       11.77      1.50 o 
  -8   0   4       16.25       14.19      1.08 o 
  -7   0   4      181.40      175.15      6.24 o 
  -6   0   4        5.34        5.24      0.82 o 
  -5   0   4        7.91        9.87      0.82 o 
  -4   0   4      427.11      497.88     12.98 o 
  -3   0   4      555.09      525.45     12.77 o 
  -2   0   4      342.67      296.64      6.64 o 
  -1   0   4      992.78     1021.43     10.25 o 
   0   0   4     2385.21     2247.08     15.37 o 
   1   0   4     3249.72     3096.59    179.85 o 
   2   0   4      116.02      123.35      3.22 o 
   3   0   4       75.08       85.63      2.46 o 
   4   0   4       27.78       24.98      1.08 o 
   5   0   4        1.12        2.58      0.69 o 
   6   0   4        0.33        1.92      0.71 o 
   7   0   4       38.77       41.65      1.55 o 
   8   0   4        1.12        1.44      1.56 o 
   9   0   4        6.49        7.58      1.69 o 
 -11   1   4        0.42        0.05      1.10 o 
 -10   1   4        0.00        0.10      0.87 o 
  -9   1   4        0.48       -0.39      0.56 o 
  -8   1   4       30.74       28.67      1.37 o 
  -7   1   4       38.90       38.89      1.60 o 
  -6   1   4       17.78       21.40      1.06 o 
  -5   1   4       51.25       52.06      2.02 o 
  -4   1   4      368.91      334.89     10.61 o 
  -3   1   4        0.36       -0.11      0.34 o 
  -2   1   4      377.34      412.15      7.41 o 
  -1   1   4       60.04       69.04      2.07 o 
   0   1   4        2.35        3.55      0.69 o 
   1   1   4      344.24      359.29      7.47 o 
   2   1   4      833.49      838.80     12.00 o 
   3   1   4      233.89      222.73      9.69 o 
   4   1   4       70.13       73.91      2.81 o 
   5   1   4      174.45      232.69      7.30 o 
   6   1   4       10.44       11.34      1.02 o 
   7   1   4        0.09        1.03      0.68 o 
   8   1   4        1.86        2.95      1.21 o 
   9   1   4        0.34        2.08      1.29 o 
 -11   2   4        0.54       -1.06      1.06 o 
 -10   2   4        0.35        1.32      0.97 o 
  -9   2   4        0.55        1.81      0.63 o 
  -8   2   4        0.67        0.79      0.69 o 
  -7   2   4        0.29       -0.55      0.77 o 
  -6   2   4       12.61       11.06      0.84 o 
  -5   2   4       15.16       16.24      0.85 o 
  -4   2   4     1210.45     1292.68     20.35 o 
  -3   2   4       30.75       30.86      1.48 o 
  -2   2   4      168.35      197.75      5.59 o 
  -1   2   4        1.18        0.53      0.36 o 
   0   2   4      350.44      345.91     27.00 o 
   1   2   4      920.69      808.25     74.69 o 
   2   2   4      164.25      144.66      5.76 o 
   3   2   4      385.96      404.44     11.19 o 
   4   2   4       16.85       14.45      0.97 o 
   5   2   4       93.27       96.03      3.13 o 
   6   2   4        0.65        0.13      0.73 o 
   7   2   4        0.42        0.55      0.66 o 
   8   2   4        1.07        2.19      1.06 o 
   9   2   4        0.01        0.82      1.00 o 
 -11   3   4        1.11       -0.42      1.42 o 
 -10   3   4        1.50        2.27      1.29 o 
  -9   3   4       69.90       64.56      2.56 o 
  -8   3   4       20.91       18.90      1.18 o 
  -7   3   4       27.33       24.48      1.21 o 
  -6   3   4        2.13        2.37      0.61 o 
  -5   3   4      137.52      148.32      6.84 o 
  -4   3   4      414.31      413.43     11.25 o 
  -3   3   4       54.57       38.29      1.63 o 
  -2   3   4      212.52      211.65      6.02 o 
  -1   3   4      498.77      548.98     40.54 o 
   0   3   4      497.18      541.49     25.67 o 
   1   3   4      194.07      190.94      5.82 o 
   2   3   4        0.63        0.26      0.36 o 
   3   3   4       17.22       20.03      1.19 o 
   4   3   4       27.99       27.38      1.24 o 
   5   3   4       29.35       26.28      1.31 o 
   6   3   4        0.37        1.14      0.68 o 
   7   3   4        0.06       -0.63      1.71 o 
   8   3   4        2.51        1.73      1.16 o 
 -11   4   4        2.50        1.00      1.14 o 
 -10   4   4        1.65        2.47      1.03 o 
  -9   4   4       15.33       14.91      1.00 o 
  -8   4   4        6.45        7.51      0.85 o 
  -7   4   4        8.31        8.53      1.14 o 
  -6   4   4        0.08        1.16      0.89 o 
  -5   4   4      243.30      252.29      8.61 o 
  -4   4   4       29.51       34.44      1.16 o 
  -3   4   4       17.42       13.75      0.81 o 
  -2   4   4      861.70      880.04     12.25 o 
  -1   4   4      113.50      118.39      3.05 o 
   0   4   4       83.32      111.80      3.00 o 
   1   4   4        6.96        6.08      2.51 o 
   2   4   4       59.03       49.48      3.01 o 
   3   4   4       19.03       20.14      1.06 o 
   4   4   4        0.70        0.69      0.68 o 
   5   4   4        7.08        8.22      0.94 o 
   6   4   4        4.23        2.89      0.73 o 
   7   4   4        0.00        0.32      1.06 o 
   8   4   4        1.85        5.95      1.48 o 
 -11   5   4        1.88        1.63      1.18 o 
 -10   5   4        0.72        1.39      1.16 o 
  -9   5   4        9.74        7.64      1.32 o 
  -8   5   4        5.07        5.76      0.82 o 
  -7   5   4       18.44       22.19      1.14 o 
  -6   5   4      164.20      175.88      6.45 o 
  -5   5   4        1.25       -0.02      0.61 o 
  -4   5   4       12.12       12.64      0.89 o 
  -3   5   4      300.54      286.12      9.50 o 
  -2   5   4       95.77      122.44      6.55 o 
  -1   5   4       25.61       29.73      1.11 o 
   0   5   4       67.65       87.27      2.29 o 
   1   5   4        8.34        9.24      0.63 o 
   2   5   4        1.67        1.31      0.43 o 
   3   5   4       95.94      104.02      3.40 o 
   4   5   4        3.21        2.39      0.81 o 
   5   5   4        9.35       10.42      1.02 o 
   6   5   4        5.22        5.08      1.27 o 
   7   5   4        0.41        2.14      1.39 o 
 -10   6   4        1.07        0.13      0.84 o 
  -9   6   4        7.23        7.87      1.60 o 
  -8   6   4       11.11       10.56      0.95 o 
  -7   6   4       32.53       30.67      1.39 o 
  -6   6   4      383.84      385.04      8.13 o 
  -5   6   4      541.11      526.01     10.63 o 
  -4   6   4        1.04        1.53      0.73 o 
  -3   6   4        0.02       -0.10      0.84 o 
  -2   6   4        5.78        3.31      0.47 o 
  -1   6   4       53.79       65.26      1.86 o 
   0   6   4        7.83        9.97      0.60 o 
   1   6   4       70.04       71.56      8.22 o 
   2   6   4        0.69        0.40      1.10 o 
   3   6   4        5.10        4.35      0.98 o 
   4   6   4       15.08       14.04      1.08 o 
   5   6   4       31.25       33.57      1.95 o 
   6   6   4        0.07       -0.95      0.95 o 
   7   6   4        0.66       -1.32      1.32 o 
 -10   7   4        0.01        0.77      1.31 o 
  -9   7   4        0.10       -0.08      0.90 o 
  -8   7   4       32.98       24.96      1.19 o 
  -7   7   4       19.95       20.14      1.24 o 
  -6   7   4       12.05       12.87      1.06 o 
  -5   7   4        4.14        4.63      0.84 o 
  -4   7   4      170.39      178.25      6.24 o 
  -3   7   4        2.06        2.10      0.73 o 
  -2   7   4        0.54        0.11      0.80 o 
  -1   7   4        3.36        2.10      1.83 o 
   0   7   4        7.63       10.46      1.14 o 
   1   7   4       68.76       73.64      2.91 o 
   2   7   4        0.00        0.47      0.56 o 
   3   7   4      192.73      192.89      4.92 o 
   4   7   4       25.09       28.39      1.89 o 
   5   7   4        1.67        0.52      1.40 o 
   6   7   4        0.23        0.31      1.05 o 
 -10   8   4        0.01        1.89      1.10 o 
  -9   8   4        0.00       -0.66      1.55 o 
  -8   8   4        0.18       -0.90      1.10 o 
  -7   8   4        1.08        2.16      0.68 o 
  -6   8   4        1.20        1.23      0.71 o 
  -5   8   4      111.95      104.97      4.14 o 
  -4   8   4       39.72       45.47      1.89 o 
  -3   8   4       13.90       14.21      1.05 o 
  -2   8   4        0.81        2.99      0.97 o 
  -1   8   4       21.27       20.05      0.82 o 
   0   8   4        0.02       -0.14      0.48 o 
   1   8   4        0.36       -0.01      0.49 o 
   2   8   4       21.71       22.69      5.01 o 
   3   8   4        2.20        3.27      1.11 o 
   4   8   4        1.85        3.13      1.34 o 
   5   8   4        0.06        2.19      1.13 o 
  -9   9   4        0.54        2.02      1.34 o 
  -8   9   4        0.26       -1.06      1.26 o 
  -7   9   4        0.72        0.69      1.32 o 
  -6   9   4        1.04        0.56      0.68 o 
  -5   9   4        2.71        3.55      0.74 o 
  -4   9   4       35.19       43.89      1.52 o 
  -3   9   4       16.27       15.24      1.10 o 
  -2   9   4        2.59        1.80      0.54 o 
  -1   9   4       27.90       28.88      3.02 o 
   0   9   4        4.06        2.03      0.54 o 
   1   9   4        7.77        8.01      0.65 o 
   2   9   4        0.03        1.28      0.74 o 
   3   9   4       10.36       10.22      1.87 o 
   4   9   4        0.53        0.60      1.48 o 
  -9  10   4        0.13       -0.16      1.27 o 
  -8  10   4        8.44        9.87      1.81 o 
  -7  10   4       10.06       11.50      1.53 o 
  -6  10   4        0.46        0.64      1.34 o 
  -5  10   4        0.78        1.29      0.98 o 
  -4  10   4       28.05       26.22      1.23 o 
  -3  10   4       15.48       14.16      1.02 o 
  -2  10   4       24.85       22.95      1.77 o 
  -1  10   4        0.11        0.25      1.35 o 
   0  10   4        5.15        4.01      1.52 o 
   1  10   4        3.29        3.02      1.93 o 
   2  10   4        0.02        0.27      0.75 o 
   3  10   4        0.01       -1.18      1.18 o 
  -8  11   4        1.64        2.53      1.66 o 
  -7  11   4       19.25       30.46      2.27 o 
  -6  11   4        3.20        5.39      1.40 o 
  -5  11   4        0.19       -0.85      0.87 o 
  -4  11   4        4.88        4.92      1.45 o 
  -3  11   4        2.42        3.90      1.10 o 
  -2  11   4        0.12       -0.02      0.91 o 
  -1  11   4        0.05        0.24      0.80 o 
   0  11   4        9.17       10.93      2.77 o 
   1  11   4        7.88        5.57      1.01 o 
   2  11   4        0.17       -0.67      0.82 o 
  -6  12   4        0.34        0.19      1.61 o 
  -5  12   4        2.07        3.27      1.13 o 
  -4  12   4        0.45       -0.48      1.61 o 
  -3  12   4        0.00       -1.21      1.21 o 
  -2  12   4        7.94        8.68      2.95 o 
  -1  12   4        3.65        4.16      1.09 o 
   0  12   4        4.51        7.81      1.13 o 
  -1 -13   5        0.00       -0.73      1.11 o 
   0 -13   5        0.00       -0.78      0.78 o 
   1 -13   5        0.17        0.68      0.85 o 
   2 -13   5        0.42        1.77      1.22 o 
   3 -13   5        2.07        1.52      0.88 o 
   4 -13   5        2.76        3.82      1.40 o 
   5 -13   5        4.41        6.66      1.64 o 
  -3 -12   5        4.97        4.87      1.35 o 
  -2 -12   5        9.19       10.30      1.42 o 
  -1 -12   5        1.98        1.40      0.73 o 
   0 -12   5        1.87        0.91      0.69 o 
   1 -12   5        0.84        0.81      0.96 o 
   2 -12   5        0.60        0.14      1.20 o 
   3 -12   5       13.47       15.30      2.05 o 
   4 -12   5        0.06       -0.24      1.47 o 
   5 -12   5        3.10        6.01      1.97 o 
   6 -12   5        0.39       -1.32      1.32 o 
   7 -12   5        0.01       -1.03      1.55 o 
  -4 -11   5        0.76        3.14      1.97 o 
  -3 -11   5        1.30        0.82      1.11 o 
  -2 -11   5        1.51        1.73      0.76 o 
  -1 -11   5        3.36        2.71      0.55 o 
   0 -11   5        9.92       10.38      0.72 o 
   1 -11   5       38.12       37.46      4.08 o 
   2 -11   5        4.45        4.38      1.04 o 
   3 -11   5        2.90        2.51      1.31 o 
   4 -11   5        0.01       -0.55      0.55 o 
   5 -11   5        9.06       10.92      1.44 o 
   6 -11   5        0.50        0.58      1.13 o 
   7 -11   5        5.19        4.95      1.61 o 
   8 -11   5        8.32        8.63      1.69 o 
  -5 -10   5        5.36        8.69      1.63 o 
  -4 -10   5        1.21        2.18      1.18 o 
  -3 -10   5        2.50        3.31      0.73 o 
  -2 -10   5        0.40       -0.47      0.47 o 
  -1 -10   5       46.36       49.20      3.93 o 
   0 -10   5      551.49      552.65     14.68 o 
   1 -10   5      129.50      128.71      3.47 o 
   2 -10   5        0.27        0.68      0.54 o 
   3 -10   5       28.48       27.53      0.92 o 
   4 -10   5        0.06        0.16      0.60 o 
   5 -10   5        0.54        0.60      0.60 o 
   6 -10   5        1.20        0.90      1.45 o 
   7 -10   5        0.04        1.40      1.44 o 
   8 -10   5        0.48        1.39      1.40 o 
  -6  -9   5        6.19        9.05      1.87 o 
  -5  -9   5        5.41        3.47      1.39 o 
  -4  -9   5        0.26        0.15      0.50 o 
  -3  -9   5        9.75        8.98      0.95 o 
  -2  -9   5      122.48      132.79      3.40 o 
  -1  -9   5        3.35        2.13      0.79 o 
   0  -9   5       18.00       16.85      1.78 o 
   1  -9   5        1.12        1.84      0.84 o 
   2  -9   5        0.26        0.58      0.42 o 
   3  -9   5        1.64        2.10      0.61 o 
   4  -9   5        5.27        3.85      0.90 o 
   5  -9   5        5.75        4.95      0.81 o 
   6  -9   5        4.08        5.16      0.82 o 
   7  -9   5        3.32        2.43      1.23 o 
   8  -9   5       25.14       31.47      2.31 o 
   9  -9   5        0.19        0.85      1.34 o 
  -7  -8   5        0.87        2.26      1.44 o 
  -6  -8   5        0.88        0.37      1.45 o 
  -5  -8   5       31.16       28.88      1.32 o 
  -4  -8   5       45.79       43.89      1.56 o 
  -3  -8   5        2.18        1.53      0.66 o 
  -2  -8   5        0.26        0.70      0.64 o 
  -1  -8   5       16.02       15.15      3.29 o 
   0  -8   5      231.32      221.54     10.51 o 
   1  -8   5        4.36        5.06      0.98 o 
   2  -8   5        0.07        0.02      0.59 o 
   3  -8   5       85.92       96.87      5.04 o 
   4  -8   5       25.60       27.27      1.39 o 
   5  -8   5        0.11        0.77      0.60 o 
   6  -8   5        3.03        3.13      0.84 o 
   7  -8   5        0.74        3.10      1.37 o 
   8  -8   5        1.98        0.68      1.23 o 
   9  -8   5        1.51        2.21      1.74 o 
  -8  -7   5        0.35       -0.60      1.10 o 
  -7  -7   5        0.64        0.60      1.82 o 
  -6  -7   5        3.21        2.35      0.74 o 
  -5  -7   5       97.63       98.95      4.01 o 
  -4  -7   5        1.93        1.55      0.76 o 
  -3  -7   5        0.01        0.77      0.74 o 
  -2  -7   5      267.96      293.09      6.14 o 
  -1  -7   5       15.49       16.72      0.69 o 
   0  -7   5        0.84        0.79      0.35 o 
   1  -7   5        1.89        2.93      0.86 o 
   2  -7   5        0.00        0.14      0.36 o 
   3  -7   5        6.53        6.98      1.07 o 
   4  -7   5        0.28        0.34      0.61 o 
   5  -7   5        0.20        0.34      0.58 o 
   6  -7   5        0.48        1.77      0.76 o 
   7  -7   5        4.04        3.32      0.79 o 
   8  -7   5        4.35        3.26      1.56 o 
   9  -7   5        0.55       -0.05      1.18 o 
  -8  -6   5        0.80        1.26      1.90 o 
  -7  -6   5        0.32        0.24      1.10 o 
  -6  -6   5        6.67        6.58      0.84 o 
  -5  -6   5        0.47        0.05      0.71 o 
  -4  -6   5        2.51        1.81      0.63 o 
  -3  -6   5       87.49       85.67      3.11 o 
  -2  -6   5       14.85       13.28      1.42 o 
  -1  -6   5        0.33        0.47      0.39 o 
   0  -6   5        0.36        0.18      0.31 o 
   1  -6   5       12.32        9.09      1.19 o 
   2  -6   5       21.09       22.10      0.78 o 
   3  -6   5      419.16      417.37     15.01 o 
   4  -6   5        3.89        1.74      0.84 o 
   5  -6   5       13.25       12.53      1.02 o 
   6  -6   5       12.12       11.13      1.03 o 
   7  -6   5        0.10        0.97      0.71 o 
   8  -6   5        2.99        3.58      1.24 o 
   9  -6   5        0.84        0.40      1.35 o 
  -9  -5   5        0.10       -1.06      1.06 o 
  -8  -5   5        0.03        1.14      0.98 o 
  -7  -5   5        1.44        0.89      0.71 o 
  -6  -5   5       14.04       17.77      1.26 o 
  -5  -5   5       93.05       86.23      3.18 o 
  -4  -5   5        1.35        5.47      0.77 o 
  -3  -5   5       74.03       59.08      2.43 o 
  -2  -5   5     1049.32     1058.69     17.18 o 
  -1  -5   5        0.17        0.27      0.38 o 
   0  -5   5        3.63        3.17      0.62 o 
   1  -5   5       69.50       86.01      3.86 o 
   2  -5   5      179.55      161.98     10.87 o 
   3  -5   5      126.97      142.66      3.90 o 
   4  -5   5       11.89       11.08      0.89 o 
   5  -5   5       15.45       12.59      0.95 o 
   6  -5   5        6.25        5.24      0.82 o 
   7  -5   5        0.00        0.03      0.66 o 
   8  -5   5        4.94        5.16      1.42 o 
   9  -5   5        0.02        0.02      1.13 o 
  -9  -4   5        0.34        1.82      1.18 o 
  -8  -4   5        0.39       -0.48      1.56 o 
  -7  -4   5      110.52      110.59      3.81 o 
  -6  -4   5        1.25        1.97      0.74 o 
  -5  -4   5       10.98       11.37      0.92 o 
  -4  -4   5        0.01        0.32      0.53 o 
  -3  -4   5       11.19       10.63      0.71 o 
  -2  -4   5      536.05      567.05      9.96 o 
  -1  -4   5       51.31       58.73      1.58 o 
   0  -4   5     1013.14      995.35     12.92 o 
   1  -4   5      444.83      475.14      9.11 o 
   2  -4   5      212.20      219.83      8.01 o 
   3  -4   5      106.82      102.52      5.67 o 
   4  -4   5       70.98       64.77      2.43 o 
   5  -4   5        0.55       -0.55      0.63 o 
   6  -4   5       15.50       11.22      1.14 o 
   7  -4   5        6.14        4.37      0.81 o 
   8  -4   5        1.66        2.63      1.18 o 
   9  -4   5        0.00       -0.26      1.21 o 
 -10  -3   5        0.61        0.24      1.05 o 
  -9  -3   5        2.12        1.10      1.13 o 
  -8  -3   5        0.77        0.84      0.74 o 
  -7  -3   5      202.03      208.79      5.48 o 
  -6  -3   5       13.39       15.88      1.11 o 
  -5  -3   5       80.14       78.07      3.06 o 
  -4  -3   5      121.01      138.04      4.55 o 
  -3  -3   5       97.11       93.16      3.82 o 
  -2  -3   5     2017.81     2004.52     18.26 o 
  -1  -3   5      496.49      478.51      8.87 o 
   0  -3   5       43.35       48.82      1.48 o 
   1  -3   5       23.22       18.23      0.73 o 
   2  -3   5       16.75       12.99      1.61 o 
   3  -3   5      371.58      374.46     14.58 o 
   4  -3   5       84.61       86.57      3.48 o 
   5  -3   5        2.90        3.13      0.74 o 
   6  -3   5        4.77        5.39      0.79 o 
   7  -3   5        6.99        3.87      0.82 o 
   8  -3   5        0.17        0.97      1.10 o 
   9  -3   5        3.65        5.47      1.29 o 
 -10  -2   5        0.22        1.42      1.06 o 
  -9  -2   5        0.02       -0.89      0.89 o 
  -8  -2   5       17.72       18.33      1.13 o 
  -7  -2   5      140.09      139.31      5.24 o 
  -6  -2   5      108.33       99.63      3.52 o 
  -5  -2   5      114.15      124.43      6.19 o 
  -4  -2   5       23.77       23.15      1.11 o 
  -3  -2   5      105.34      134.51      4.71 o 
  -2  -2   5       24.81       23.90      1.00 o 
  -1  -2   5      159.94      170.44      5.99 o 
   0  -2   5      832.80      860.97     11.05 o 
   1  -2   5      190.47      213.74      6.97 o 
   2  -2   5     2048.29     2087.27     24.30 o 
   3  -2   5      946.75      955.40     14.80 o 
   4  -2   5        0.97        0.71      0.55 o 
   5  -2   5        0.10        0.29      0.71 o 
   6  -2   5        0.55        1.64      0.73 o 
   7  -2   5        3.72        3.71      0.84 o 
   8  -2   5        0.59        0.87      1.32 o 
   9  -2   5        0.00       -1.37      1.37 o 
 -10  -1   5        0.52        3.61      1.37 o 
  -9  -1   5        0.92        1.11      1.10 o 
  -8  -1   5       42.43       41.86      1.53 o 
  -7  -1   5      438.41      422.13      8.79 o 
  -6  -1   5        1.55        1.14      0.60 o 
  -5  -1   5       37.10       31.76      1.32 o 
  -4  -1   5      237.33      246.33      9.26 o 
  -3  -1   5       53.08       43.08      1.61 o 
  -2  -1   5        6.60        7.74      0.37 o 
  -1  -1   5       76.79       88.40      4.92 o 
   0  -1   5       36.00       40.54      1.21 o 
   1  -1   5      546.96      518.93     13.42 o 
   2  -1   5      158.80      166.73     11.90 o 
   3  -1   5       12.34       10.84      1.81 o 
   4  -1   5       33.73       36.42      1.39 o 
   5  -1   5       11.56       11.79      0.90 o 
   6  -1   5        0.68        0.00      0.77 o 
   7  -1   5        5.76        5.87      0.85 o 
   8  -1   5        0.04        0.92      1.03 o 
   9  -1   5        0.00        0.98      1.50 o 
 -11   0   5        0.85       -0.45      1.58 o 
 -10   0   5        0.98       -0.10      1.42 o 
  -9   0   5        7.06        6.37      1.60 o 
  -8   0   5        1.74        0.13      0.68 o 
  -7   0   5      325.51      329.96      7.97 o 
  -6   0   5       18.20       19.54      1.11 o 
  -5   0   5       42.93       45.47      2.06 o 
  -4   0   5        1.68        1.66      0.48 o 
  -3   0   5      523.04      569.08     13.74 o 
  -2   0   5      602.99      570.16      9.07 o 
  -1   0   5       93.87       91.00      2.43 o 
   0   0   5      460.14      456.00      8.11 o 
   1   0   5      249.15      227.69     10.96 o 
   2   0   5       72.24       92.40      3.04 o 
   3   0   5       23.98       22.86      3.82 o 
   4   0   5      104.71      116.37      4.16 o 
   5   0   5      232.96      253.37      7.40 o 
   6   0   5       17.36       14.62      1.10 o 
   7   0   5       21.66       28.07      1.32 o 
   8   0   5        0.12       -0.23      1.60 o 
   9   0   5        0.18        1.85      1.42 o 
 -11   1   5        0.33       -0.42      1.98 o 
 -10   1   5        2.05        4.35      1.19 o 
  -9   1   5        7.88        5.63      0.82 o 
  -8   1   5       62.14       52.29      1.82 o 
  -7   1   5       57.02       57.64      2.06 o 
  -6   1   5        1.96        2.05      0.79 o 
  -5   1   5      153.69      157.00      7.03 o 
  -4   1   5       56.87       88.39      3.50 o 
  -3   1   5      493.83      528.43     13.17 o 
  -2   1   5      114.86      109.29      2.88 o 
  -1   1   5      166.92      175.07      5.40 o 
   0   1   5        0.25        0.29      0.23 o 
   1   1   5      293.36      322.52      7.55 o 
   2   1   5     1371.13     1344.09     14.94 o 
   3   1   5       27.34       26.22      0.96 o 
   4   1   5        0.02       -0.95      0.95 o 
   5   1   5       15.78       17.48      1.13 o 
   6   1   5        9.88       12.43      1.11 o 
   7   1   5        0.46        0.42      0.66 o 
   8   1   5        0.89        2.58      1.31 o 
   9   1   5        0.05        0.24      1.63 o 
 -11   2   5        0.16        1.05      1.11 o 
 -10   2   5        0.02       -0.27      1.31 o 
  -9   2   5       28.80       25.78      1.26 o 
  -8   2   5       24.53       25.20      1.27 o 
  -7   2   5        5.94        5.66      0.85 o 
  -6   2   5       10.86        9.84      0.84 o 
  -5   2   5        3.84        4.93      0.64 o 
  -4   2   5       59.88       57.92      2.45 o 
  -3   2   5      274.63      317.98     10.64 o 
  -2   2   5      838.48      859.30     22.60 o 
  -1   2   5      674.57      639.71     10.38 o 
   0   2   5      466.98      516.92      9.53 o 
   1   2   5      573.62      557.20     55.72 o 
   2   2   5        0.16        0.36      0.65 o 
   3   2   5       84.81       86.75      3.21 o 
   4   2   5        2.45        0.56      0.58 o 
   5   2   5       92.72      116.32      5.05 o 
   6   2   5        1.76        2.40      0.73 o 
   7   2   5        0.17       -0.52      1.02 o 
   8   2   5        0.12        0.19      1.60 o 
 -11   3   5        3.90        5.69      1.52 o 
 -10   3   5        3.49        4.60      1.32 o 
  -9   3   5        6.11        4.66      0.77 o 
  -8   3   5       23.41       17.22      1.13 o 
  -7   3   5       24.55       24.73      1.21 o 
  -6   3   5        4.37        4.48      0.66 o 
  -5   3   5        1.88        2.19      0.55 o 
  -4   3   5      151.25      164.16      7.47 o 
  -3   3   5     1375.68     1382.57     21.28 o 
  -2   3   5       27.37       29.28      1.23 o 
  -1   3   5      129.62      130.81      7.66 o 
   0   3   5      960.86      981.49     29.47 o 
   1   3   5      578.96      572.22     24.23 o 
   2   3   5        0.54        0.25      0.69 o 
   3   3   5        0.39        0.94      0.50 o 
   4   3   5       13.68       17.80      1.19 o 
   5   3   5        0.02        1.31      0.69 o 
   6   3   5        4.62        6.00      0.84 o 
   7   3   5        0.11       -0.52      1.58 o 
   8   3   5        5.13        2.31      1.45 o 
 -11   4   5        2.58        0.82      1.42 o 
 -10   4   5        9.85        7.55      1.52 o 
  -9   4   5        1.08        2.43      1.05 o 
  -8   4   5        0.45       -0.18      0.73 o 
  -7   4   5        0.41        0.29      0.66 o 
  -6   4   5       66.29       72.83      2.82 o 
  -5   4   5       23.19       25.41      1.14 o 
  -4   4   5       42.79       43.91      1.40 o 
  -3   4   5      528.21      493.88     12.64 o 
  -2   4   5      447.53      439.18     14.10 o 
  -1   4   5       26.72       36.09      0.94 o 
   0   4   5      115.87      132.71      3.30 o 
   1   4   5      201.08      200.49     35.75 o 
   2   4   5       60.84       54.51      6.18 o 
   3   4   5       14.49       12.98      0.94 o 
   4   4   5       13.09       14.04      1.03 o 
   5   4   5       40.29       48.19      1.64 o 
   6   4   5        1.07        0.55      1.10 o 
   7   4   5        0.40       -0.85      1.39 o 
 -11   5   5        0.23        0.76      1.11 o 
 -10   5   5        0.82        0.13      0.90 o 
  -9   5   5        1.30        1.53      0.98 o 
  -8   5   5        3.10        2.40      0.79 o 
  -7   5   5       56.47       63.95      1.98 o 
  -6   5   5        2.32        1.61      0.73 o 
  -5   5   5      754.60      712.65     13.12 o 
  -4   5   5      592.44      544.96     12.16 o 
  -3   5   5        2.22        3.90      0.61 o 
  -2   5   5        2.63        0.91      0.35 o 
  -1   5   5        1.02        1.33      0.43 o 
   0   5   5      227.31      268.29      6.17 o 
   1   5   5        3.04        1.76      0.50 o 
   2   5   5        1.17        0.16      0.97 o 
   3   5   5       19.75       18.98      1.24 o 
   4   5   5        5.69        5.40      0.90 o 
   5   5   5        0.10       -0.08      0.77 o 
   6   5   5        0.57       -0.53      1.44 o 
   7   5   5        0.32       -0.10      1.35 o 
 -10   6   5        1.65        3.03      1.06 o 
  -9   6   5        8.48        6.71      1.44 o 
  -8   6   5        5.84        3.52      0.77 o 
  -7   6   5       49.48       43.34      1.95 o 
  -6   6   5       52.39       51.47      1.77 o 
  -5   6   5      237.34      246.04      7.08 o 
  -4   6   5        5.61        3.63      0.74 o 
  -3   6   5       91.36      102.90      3.72 o 
  -2   6   5       44.06       44.46      1.48 o 
  -1   6   5       16.10       17.88      1.18 o 
   0   6   5       38.17       38.62      2.52 o 
   1   6   5       17.45       11.00      3.76 o 
   2   6   5       29.32       29.23      5.21 o 
   3   6   5      235.18      247.62      5.69 o 
   4   6   5        2.37        2.61      0.81 o 
   5   6   5        2.46        3.14      1.14 o 
   6   6   5        1.26        0.11      1.53 o 
 -10   7   5        0.55        2.93      1.14 o 
  -9   7   5        0.75        1.03      1.21 o 
  -8   7   5        6.90        6.63      1.27 o 
  -7   7   5        8.17        7.48      0.95 o 
  -6   7   5        7.42        9.69      0.94 o 
  -5   7   5      302.97      325.04      7.26 o 
  -4   7   5       12.87       15.37      1.00 o 
  -3   7   5       16.83       16.29      1.02 o 
  -2   7   5       14.34       11.85      0.68 o 
  -1   7   5        8.07        8.64      1.77 o 
   0   7   5       66.10       72.39      3.01 o 
   1   7   5      107.22      106.92      6.26 o 
   2   7   5       74.46       80.38      1.93 o 
   3   7   5      115.54      123.33      3.76 o 
   4   7   5        1.11        1.03      1.14 o 
   5   7   5        0.61       -1.61      1.61 o 
   6   7   5        0.34        1.32      1.16 o 
 -10   8   5        8.20        9.55      1.97 o 
  -9   8   5        0.56       -1.14      1.23 o 
  -8   8   5        1.37        2.43      1.29 o 
  -7   8   5        0.75        1.18      0.63 o 
  -6   8   5        4.19        3.48      0.85 o 
  -5   8   5       66.30       67.41      2.16 o 
  -4   8   5        7.82        5.22      0.89 o 
  -3   8   5        3.39        3.37      0.77 o 
  -2   8   5       13.73       12.89      1.23 o 
  -1   8   5       74.72       75.04      4.96 o 
   0   8   5       51.43       51.94      1.25 o 
   1   8   5        4.42        3.32      1.79 o 
   2   8   5        0.51        0.58      1.55 o 
   3   8   5        4.72        5.29      1.34 o 
   4   8   5        4.93        4.68      1.45 o 
   5   8   5        2.22        3.37      1.50 o 
  -9   9   5        0.16       -0.48      1.56 o 
  -8   9   5        0.00        0.97      1.05 o 
  -7   9   5        0.03        0.23      1.19 o 
  -6   9   5        2.72        2.60      0.69 o 
  -5   9   5        1.33        1.56      0.61 o 
  -4   9   5        0.01        0.21      0.64 o 
  -3   9   5       57.85       53.93      1.77 o 
  -2   9   5      119.68      111.52      6.71 o 
  -1   9   5        3.09        1.70      0.91 o 
   0   9   5       32.23       37.99      4.89 o 
   1   9   5        0.16       -0.26      0.69 o 
   2   9   5        5.19        5.34      0.99 o 
   3   9   5        2.93        1.60      1.34 o 
   4   9   5        0.19        0.81      1.64 o 
  -8  10   5        1.53        4.24      1.37 o 
  -7  10   5       11.10       11.83      1.61 o 
  -6  10   5        0.52       -1.35      1.35 o 
  -5  10   5        2.39        7.14      1.56 o 
  -4  10   5        1.11        0.40      0.97 o 
  -3  10   5        0.51        0.45      1.14 o 
  -2  10   5       11.15        9.77      1.09 o 
  -1  10   5        8.67        5.94      0.92 o 
   0  10   5        0.04        0.25      0.86 o 
   1  10   5        0.11        0.78      0.97 o 
   2  10   5        0.74        0.84      0.90 o 
   3  10   5        0.44        1.23      1.27 o 
  -7  11   5        0.00        2.77      1.32 o 
  -6  11   5        2.24        1.21      1.16 o 
  -5  11   5        0.41       -0.58      0.98 o 
  -4  11   5        0.02       -1.19      1.19 o 
  -3  11   5        2.84        3.10      1.19 o 
  -2  11   5        5.32        2.75      1.00 o 
  -1  11   5        0.01        0.60      0.80 o 
   0  11   5        0.47        0.68      0.92 o 
   1  11   5       10.83       11.04      1.23 o 
  -6  12   5        0.91        2.16      1.44 o 
  -5  12   5        0.14       -1.19      1.19 o 
  -4  12   5        3.43        7.45      1.69 o 
  -3  12   5        0.15        1.13      1.34 o 
  -2  12   5        3.33        3.19      3.53 o 
  -1  12   5        0.97        1.71      0.96 o 
  -1 -13   6        3.11        2.37      0.96 o 
   0 -13   6        0.00        0.12      0.89 o 
   1 -13   6        0.74        0.39      0.78 o 
   2 -13   6        2.17        1.57      0.95 o 
   3 -13   6        4.06        6.41      2.56 o 
   4 -13   6        0.05       -1.24      1.24 o 
   5 -13   6        3.97        5.43      1.45 o 
  -3 -12   6        4.87        7.88      1.44 o 
  -2 -12   6        2.32        0.47      1.11 o 
  -1 -12   6        1.43        1.38      0.82 o 
   0 -12   6       12.12        9.46      1.90 o 
   1 -12   6        0.12        0.69      0.73 o 
   2 -12   6        5.07        5.22      1.72 o 
   3 -12   6        0.43        1.37      0.70 o 
   4 -12   6        0.00       -1.02      1.40 o 
   5 -12   6        3.77        2.66      1.26 o 
   6 -12   6        0.06       -1.39      1.39 o 
  -4 -11   6        0.47        1.13      1.08 o 
  -3 -11   6        0.06        1.10      1.13 o 
  -2 -11   6        0.18       -0.83      0.83 o 
  -1 -11   6        1.28        1.68      0.50 o 
   0 -11   6       38.65       38.62      1.08 o 
   1 -11   6        8.44        5.74      0.63 o 
   2 -11   6       71.36       69.68      6.69 o 
   3 -11   6        1.31        1.39      0.63 o 
   4 -11   6        2.78        2.13      1.29 o 
   5 -11   6        0.83       -0.27      1.60 o 
   6 -11   6        4.64        4.18      1.32 o 
   7 -11   6        1.65        1.53      1.44 o 
  -5 -10   6        0.06       -0.29      1.16 o 
  -4 -10   6        0.07        0.11      1.03 o 
  -3 -10   6        0.84        0.79      0.66 o 
  -2 -10   6        3.29        1.71      0.88 o 
  -1 -10   6        4.64        6.66      1.89 o 
   0 -10   6       23.70       21.26      4.41 o 
   1 -10   6        5.19        6.08      1.93 o 
   2 -10   6        0.02       -0.35      0.61 o 
   3 -10   6        0.12       -0.46      0.46 o 
   4 -10   6        0.75       -0.32      0.69 o 
   5 -10   6        0.20       -0.61      0.63 o 
   6 -10   6        0.11        2.21      1.13 o 
   7 -10   6        1.00        0.15      1.10 o 
   8 -10   6        1.67        1.61      1.32 o 
  -6  -9   6        1.76        1.77      1.19 o 
  -5  -9   6        6.80        8.42      1.81 o 
  -4  -9   6        0.91        0.08      0.69 o 
  -3  -9   6        6.94        7.61      0.87 o 
  -2  -9   6        0.16       -0.27      0.69 o 
  -1  -9   6        4.89        4.11      0.60 o 
   0  -9   6      115.53      117.99      3.49 o 
   1  -9   6        3.21        2.96      1.35 o 
   2  -9   6       30.97       33.79      1.01 o 
   3  -9   6       30.14       27.74      3.37 o 
   4  -9   6        9.98        8.58      0.90 o 
   5  -9   6        3.08        3.34      0.69 o 
   6  -9   6        0.00       -0.85      1.55 o 
   7  -9   6        5.23        5.11      1.45 o 
   8  -9   6        5.81        6.39      1.52 o 
  -7  -8   6        0.00        0.60      1.44 o 
  -6  -8   6        4.86        4.43      1.19 o 
  -5  -8   6       11.50        8.05      0.87 o 
  -4  -8   6       24.01       27.17      1.35 o 
  -3  -8   6        0.26       -0.73      0.76 o 
  -2  -8   6       85.27       90.03      4.62 o 
  -1  -8   6        3.66        3.25      1.77 o 
   0  -8   6      147.78      146.20      4.16 o 
   1  -8   6       83.69       84.19      3.90 o 
   2  -8   6        4.32        3.30      0.73 o 
   3  -8   6        0.00        0.25      0.42 o 
   4  -8   6        1.12        1.24      0.66 o 
   5  -8   6       13.83       14.22      1.05 o 
   6  -8   6       11.26       12.64      1.10 o 
   7  -8   6        0.78       -0.27      1.03 o 
   8  -8   6        0.26        1.39      1.47 o 
   9  -8   6        1.53        1.63      1.50 o 
  -8  -7   6        1.02        3.06      1.42 o 
  -7  -7   6        0.52       -0.76      1.06 o 
  -6  -7   6        1.63        5.30      0.84 o 
  -5  -7   6        1.13        1.82      0.74 o 
  -4  -7   6       13.16       14.58      1.05 o 
  -3  -7   6       20.03       15.80      1.08 o 
  -2  -7   6       26.14       23.94      0.81 o 
  -1  -7   6        3.75        5.12      0.67 o 
   0  -7   6        9.58       10.15      0.59 o 
   1  -7   6       41.76       38.18      1.05 o 
   2  -7   6        0.01       -0.10      0.81 o 
   3  -7   6       18.87       20.99      1.24 o 
   4  -7   6       95.76      108.13      4.93 o 
   5  -7   6       26.48       28.70      1.29 o 
   6  -7   6       12.27       13.14      1.06 o 
   7  -7   6        3.33        3.11      1.23 o 
   8  -7   6       16.24       24.27      2.42 o 
   9  -7   6        1.51        1.32      1.47 o 
  -8  -6   6        0.47       -1.11      1.11 o 
  -7  -6   6        1.18        1.58      1.40 o 
  -6  -6   6        1.87        0.64      0.68 o 
  -5  -6   6       50.61       49.92      1.66 o 
  -4  -6   6        5.23        6.61      0.79 o 
  -3  -6   6       19.52       21.32      1.05 o 
  -2  -6   6        2.11        4.15      1.27 o 
  -1  -6   6        1.50        3.93      1.12 o 
   0  -6   6       64.71       72.40      1.98 o 
   1  -6   6       22.16       19.97      1.15 o 
   2  -6   6      282.23      283.90      6.72 o 
   3  -6   6       71.00       67.60      1.70 o 
   4  -6   6        3.74        0.66      0.74 o 
   5  -6   6       12.03       13.48      1.02 o 
   6  -6   6        3.75        4.18      0.89 o 
   7  -6   6       21.08       22.04      1.21 o 
   8  -6   6        5.20        1.79      1.35 o 
   9  -6   6        0.79        1.68      1.61 o 
  -9  -5   6        1.34        2.68      1.21 o 
  -8  -5   6        5.78        5.56      1.45 o 
  -7  -5   6        0.03        1.06      0.73 o 
  -6  -5   6       22.62       21.91      1.24 o 
  -5  -5   6        0.05        0.61      0.66 o 
  -4  -5   6        6.97        7.68      0.79 o 
  -3  -5   6        9.80       13.67      1.11 o 
  -2  -5   6      219.48      211.34      5.80 o 
  -1  -5   6        1.02        0.61      0.41 o 
   0  -5   6       75.60       72.13      2.84 o 
   1  -5   6      148.22      168.00      5.49 o 
   2  -5   6        1.26        2.18      0.77 o 
   3  -5   6      281.04      294.01     19.74 o 
   4  -5   6        0.80        0.48      0.61 o 
   5  -5   6       22.32       18.99      1.11 o 
   6  -5   6        2.30        3.90      0.79 o 
   7  -5   6       46.81       50.44      1.71 o 
   8  -5   6        0.20        1.32      1.08 o 
   9  -5   6        2.65        1.63      1.32 o 
  -9  -4   6        0.44        2.24      1.08 o 
  -8  -4   6        2.39        2.55      1.79 o 
  -7  -4   6        2.68        3.52      0.82 o 
  -6  -4   6       37.88       35.96      1.50 o 
  -5  -4   6       85.13       87.71      3.34 o 
  -4  -4   6        6.71        6.63      0.69 o 
  -3  -4   6        2.87        5.48      0.64 o 
  -2  -4   6       49.63       50.97      1.34 o 
  -1  -4   6       65.42       62.93      4.31 o 
   0  -4   6       29.82       29.23      0.70 o 
   1  -4   6     1247.78     1281.25     14.61 o 
   2  -4   6      301.01      293.56      7.00 o 
   3  -4   6      209.82      219.42      6.00 o 
   4  -4   6      136.70      133.26      4.24 o 
   5  -4   6        0.01       -0.03      0.69 o 
   6  -4   6       10.37       11.95      1.02 o 
   7  -4   6        9.25        7.27      0.87 o 
   8  -4   6        4.07        3.06      1.18 o 
   9  -4   6        0.00       -0.55      1.50 o 
 -10  -3   6        2.62        2.85      1.24 o 
  -9  -3   6        0.14       -0.37      0.98 o 
  -8  -3   6       15.15       14.80      1.08 o 
  -7  -3   6       22.13       19.49      1.24 o 
  -6  -3   6       31.66       29.56      1.42 o 
  -5  -3   6       26.25       29.30      1.24 o 
  -4  -3   6        2.01        0.10      0.48 o 
  -3  -3   6      128.34      149.39      7.37 o 
  -2  -3   6      191.77      214.03     14.59 o 
  -1  -3   6      598.46      614.81     10.23 o 
   0  -3   6        8.46       12.68      1.11 o 
   1  -3   6        7.63        6.74      1.06 o 
   2  -3   6     2858.02     2714.83     49.86 o 
   3  -3   6       60.25       58.28      1.58 o 
   4  -3   6       21.59       22.53      1.10 o 
   5  -3   6        0.03        1.18      0.63 o 
   6  -3   6        0.17       -0.60      0.84 o 
   7  -3   6        4.37        4.77      0.84 o 
   8  -3   6        0.58        0.55      0.94 o 
   9  -3   6        0.14        1.76      1.05 o 
 -10  -2   6        1.43        2.68      1.35 o 
  -9  -2   6        0.02        1.03      1.55 o 
  -8  -2   6        6.80        6.59      0.85 o 
  -7  -2   6        0.07       -0.42      0.76 o 
  -6  -2   6       80.52       83.20      2.92 o 
  -5  -2   6       79.01       76.61      3.03 o 
  -4  -2   6       35.04       42.24      1.95 o 
  -3  -2   6      174.24      168.96      8.00 o 
  -2  -2   6        2.37        2.02      1.03 o 
  -1  -2   6      182.39      161.87     17.46 o 
   0  -2   6       30.37       23.72      1.59 o 
   1  -2   6       15.25       15.91      1.15 o 
   2  -2   6     2187.00     2218.44     19.00 o 
   3  -2   6       86.11       92.13      2.41 o 
   4  -2   6        7.82        9.37      0.85 o 
   5  -2   6        1.53        1.26      0.64 o 
   6  -2   6       10.30       11.21      1.00 o 
   7  -2   6        8.08        8.35      0.95 o 
   8  -2   6        0.00        2.31      1.18 o 
   9  -2   6        1.56        0.98      1.79 o 
 -10  -1   6        1.35        1.95      1.34 o 
  -9  -1   6       12.03        9.71      1.50 o 
  -8  -1   6        4.62        2.87      0.89 o 
  -7  -1   6       53.78       58.29      2.16 o 
  -6  -1   6       13.98       12.01      0.98 o 
  -5  -1   6      256.69      288.57      9.34 o 
  -4  -1   6       71.41       66.29      2.47 o 
  -3  -1   6      269.36      255.81      9.84 o 
  -2  -1   6        0.06        0.59      0.29 o 
  -1  -1   6      198.26      228.34      6.47 o 
   0  -1   6      170.54      168.55      5.45 o 
   1  -1   6      146.40      167.94      9.74 o 
   2  -1   6     1905.18     1845.26     45.36 o 
   3  -1   6      265.52      249.53      6.09 o 
   4  -1   6        0.00       -0.47      0.50 o 
   5  -1   6        8.84        9.66      1.02 o 
   6  -1   6        0.88        0.26      0.97 o 
   7  -1   6       37.83       30.88      1.39 o 
   8  -1   6        4.61        4.66      1.50 o 
   9  -1   6        0.04        1.84      1.10 o 
 -11   0   6        2.79        2.60      1.76 o 
 -10   0   6        0.08        0.32      1.16 o 
  -9   0   6        2.75        1.81      0.95 o 
  -8   0   6       66.32       73.30      3.52 o 
  -7   0   6      111.95      124.22      5.37 o 
  -6   0   6        7.44        6.92      0.81 o 
  -5   0   6       26.68       33.92      1.50 o 
  -4   0   6      184.01      193.76      7.90 o 
  -3   0   6     1520.92     1694.13     23.52 o 
  -2   0   6       43.13       52.43      1.56 o 
  -1   0   6        4.54        4.71      1.19 o 
   0   0   6       13.15       13.16      0.45 o 
   1   0   6       27.07       15.47      1.85 o 
   2   0   6      267.20      268.46     14.21 o 
   3   0   6       14.08       18.00      0.70 o 
   4   0   6       47.13       56.32      2.21 o 
   5   0   6       30.78       29.59      1.35 o 
   6   0   6       66.64       58.68      2.00 o 
   7   0   6        0.03       -0.73      1.02 o 
   8   0   6        0.47        1.52      1.26 o 
   9   0   6        1.23       -1.18      1.31 o 
 -11   1   6        0.97        0.21      1.00 o 
 -10   1   6       11.40       10.29      1.45 o 
  -9   1   6        5.77        5.50      0.74 o 
  -8   1   6       45.94       43.71      1.71 o 
  -7   1   6       12.08        8.67      0.98 o 
  -6   1   6        2.74        0.63      0.55 o 
  -5   1   6        4.13        4.00      0.64 o 
  -4   1   6       70.27       72.20      2.60 o 
  -3   1   6      228.47      247.68      9.11 o 
  -2   1   6     1665.17     1650.53     42.48 o 
  -1   1   6       81.15       84.65      2.43 o 
   0   1   6       36.81       36.01      1.51 o 
   1   1   6        1.14       -0.16      0.41 o 
   2   1   6       50.89       51.22      1.50 o 
   3   1   6        3.03        2.28      0.52 o 
   4   1   6       21.14       15.58      1.10 o 
   5   1   6       43.29       43.63      1.64 o 
   6   1   6       13.59       12.33      1.08 o 
   7   1   6        0.25       -0.61      1.00 o 
   8   1   6        0.38        0.11      1.14 o 
 -11   2   6        0.77        0.19      1.18 o 
 -10   2   6        0.01        0.53      1.14 o 
  -9   2   6        3.74        2.79      0.68 o 
  -8   2   6        1.07        2.27      0.87 o 
  -7   2   6       57.32       58.61      2.11 o 
  -6   2   6       34.25       33.07      1.27 o 
  -5   2   6        5.21        4.89      0.69 o 
  -4   2   6      155.29      159.26      7.79 o 
  -3   2   6     1788.41     1904.60     24.99 o 
  -2   2   6        1.31        0.81      0.33 o 
  -1   2   6      160.23      153.39      3.66 o 
   0   2   6      913.70      899.32     28.77 o 
   1   2   6       44.92       43.69      3.81 o 
   2   2   6        0.99        0.60      1.41 o 
   3   2   6       52.30       55.71      1.63 o 
   4   2   6        0.50        1.90      0.84 o 
   5   2   6       39.33       42.73      1.55 o 
   6   2   6       15.44       14.67      1.00 o 
   7   2   6        0.07       -0.97      0.97 o 
   8   2   6        0.04       -0.03      1.18 o 
 -11   3   6        0.06       -0.47      1.35 o 
 -10   3   6        8.27        4.87      1.13 o 
  -9   3   6        0.51        1.58      1.08 o 
  -8   3   6      128.88      116.87      4.01 o 
  -7   3   6       12.74        9.40      0.95 o 
  -6   3   6       12.43       15.59      1.00 o 
  -5   3   6       18.08       18.90      0.98 o 
  -4   3   6       36.60       29.17      1.11 o 
  -3   3   6      580.56      594.91     13.91 o 
  -2   3   6       68.02       68.57      2.85 o 
  -1   3   6       41.05       51.29      1.40 o 
   0   3   6       92.68      103.92      2.78 o 
   1   3   6       44.88       44.85      1.11 o 
   2   3   6       13.33        9.70      1.34 o 
   3   3   6        1.28        0.11      0.50 o 
   4   3   6        0.52        0.94      0.68 o 
   5   3   6        1.27        3.27      0.76 o 
   6   3   6        1.84        4.68      1.32 o 
   7   3   6        0.69       -1.47      1.58 o 
 -11   4   6        0.50        1.23      1.21 o 
 -10   4   6        1.76        3.69      1.89 o 
  -9   4   6        0.16        0.26      1.05 o 
  -8   4   6       17.19       17.08      1.08 o 
  -7   4   6       57.40       46.29      1.93 o 
  -6   4   6        3.73        2.92      0.71 o 
  -5   4   6        3.30        3.69      0.73 o 
  -4   4   6       11.71       10.46      0.89 o 
  -3   4   6      670.29      674.19     13.93 o 
  -2   4   6      138.30      124.12      3.16 o 
  -1   4   6        5.24        5.96      0.50 o 
   0   4   6      129.56      149.44      6.97 o 
   1   4   6        7.39        5.36      3.46 o 
   2   4   6        3.76        3.32      0.55 o 
   3   4   6       19.91       19.17      1.10 o 
   4   4   6        3.63        5.47      0.82 o 
   5   4   6        9.69       10.11      0.94 o 
   6   4   6        1.73       -0.89      1.11 o 
   7   4   6        0.39       -1.52      1.79 o 
 -10   5   6        1.55        0.55      1.26 o 
  -9   5   6        2.03        0.84      1.27 o 
  -8   5   6       32.82       26.73      1.29 o 
  -7   5   6       94.28      104.60      4.10 o 
  -6   5   6      206.81      192.46      5.97 o 
  -5   5   6      921.68      888.17     13.53 o 
  -4   5   6        2.15        2.27      0.69 o 
  -3   5   6       40.20       38.55      1.34 o 
  -2   5   6       17.20       16.61      1.19 o 
  -1   5   6        0.70        0.43      0.36 o 
   0   5   6        5.69        2.99      0.60 o 
   1   5   6        8.47        8.52      1.12 o 
   2   5   6       12.78       13.75      0.72 o 
   3   5   6        0.62        0.44      0.69 o 
   4   5   6       21.36       22.93      1.29 o 
   5   5   6       22.41       31.75      2.06 o 
   6   5   6        0.21        1.35      1.11 o 
 -10   6   6        0.27       -1.37      1.56 o 
  -9   6   6        1.05        1.08      1.06 o 
  -8   6   6        0.67        0.63      0.63 o 
  -7   6   6       34.37       35.28      1.45 o 
  -6   6   6        1.01        0.73      0.76 o 
  -5   6   6       31.22       33.73      1.45 o 
  -4   6   6       30.83       28.20      1.29 o 
  -3   6   6       20.12       15.06      1.03 o 
  -2   6   6        7.67        8.23      0.81 o 
  -1   6   6       63.72       66.26      4.32 o 
   0   6   6       17.35       14.88      3.50 o 
   1   6   6        9.68        7.11      1.09 o 
   2   6   6       16.40       17.15      3.31 o 
   3   6   6        6.00        6.82      1.00 o 
   4   6   6       68.53       75.20      2.77 o 
   5   6   6        0.01        1.24      1.16 o 
   6   6   6        0.63       -0.45      1.47 o 
 -10   7   6        3.45        6.06      1.37 o 
  -9   7   6        4.21        5.50      1.35 o 
  -8   7   6       14.37       14.93      1.44 o 
  -7   7   6        1.81        2.37      0.74 o 
  -6   7   6       14.30       13.85      1.05 o 
  -5   7   6      230.66      237.59      6.01 o 
  -4   7   6       12.66       14.24      1.06 o 
  -3   7   6        3.79        3.84      0.69 o 
  -2   7   6       23.07       19.96      1.36 o 
  -1   7   6       27.68       32.13      1.69 o 
   0   7   6        8.99       10.18      1.48 o 
   1   7   6       48.03       46.68      2.03 o 
   2   7   6       24.60       24.37      0.89 o 
   3   7   6        9.70        5.71      1.40 o 
   4   7   6        7.18        7.13      1.40 o 
   5   7   6        1.21        1.37      1.21 o 
  -9   8   6        1.01        1.23      1.37 o 
  -8   8   6        0.12       -1.05      1.45 o 
  -7   8   6        1.12        1.74      1.00 o 
  -6   8   6        7.47        8.77      0.92 o 
  -5   8   6        8.37        9.09      0.90 o 
  -4   8   6       29.53       31.20      1.37 o 
  -3   8   6       27.94       19.72      1.26 o 
  -2   8   6       14.52       12.42      2.05 o 
  -1   8   6       67.47       68.63      1.56 o 
   0   8   6       19.36       17.41      1.48 o 
   1   8   6        9.93        9.47      3.36 o 
   2   8   6       15.45       16.17      4.12 o 
   3   8   6       21.76       20.62      1.85 o 
   4   8   6        0.11       -1.42      1.60 o 
  -9   9   6        0.66       -1.05      1.05 o 
  -8   9   6        1.82       -1.35      1.47 o 
  -7   9   6        9.95       12.33      1.93 o 
  -6   9   6        9.15       12.08      1.44 o 
  -5   9   6        1.28        0.21      0.58 o 
  -4   9   6       18.88       19.38      1.10 o 
  -3   9   6        0.07        0.18      0.60 o 
  -2   9   6        3.37        2.44      1.05 o 
  -1   9   6        0.01       -0.40      0.42 o 
   0   9   6       11.09       13.03      1.05 o 
   1   9   6        1.21        1.17      0.72 o 
   2   9   6        1.18       -0.91      1.10 o 
   3   9   6        3.45        0.94      1.82 o 
  -8  10   6        4.26        2.76      1.64 o 
  -7  10   6        8.24       11.29      1.66 o 
  -6  10   6        5.17        9.30      1.60 o 
  -5  10   6        0.03        0.00      1.08 o 
  -4  10   6        0.35        2.47      1.13 o 
  -3  10   6        0.75        1.31      0.97 o 
  -2  10   6        0.08       -0.37      0.83 o 
  -1  10   6        5.55        6.06      1.22 o 
   0  10   6        0.13        0.14      0.81 o 
   1  10   6        0.63        1.21      1.00 o 
   2  10   6        5.57        6.50      1.11 o 
  -7  11   6       11.95       16.61      1.98 o 
  -6  11   6        7.23       11.32      1.64 o 
  -5  11   6        6.83        5.76      1.27 o 
  -4  11   6        0.43        1.64      1.11 o 
  -3  11   6        0.15        0.77      1.13 o 
  -2  11   6        6.31        6.09      1.12 o 
  -1  11   6        0.41        0.37      1.21 o 
   0  11   6        1.21        1.83      1.21 o 
   1  11   6        2.26        3.31      1.08 o 
  -5  12   6        0.30        1.53      1.37 o 
  -4  12   6        0.68       -0.79      1.81 o 
  -3  12   6        4.18        2.45      1.34 o 
  -2  12   6        0.06       -0.77      0.97 o 
  -1 -13   7        5.35        6.05      1.04 o 
   0 -13   7        2.15        0.87      1.68 o 
   1 -13   7        2.04        1.74      0.88 o 
   2 -13   7        1.01        1.19      0.87 o 
   3 -13   7        6.99        7.56      1.09 o 
   4 -13   7        0.34       -0.97      1.79 o 
   5 -13   7        0.43        0.45      1.98 o 
  -3 -12   7        0.01       -0.98      1.42 o 
  -2 -12   7        2.58        2.71      1.01 o 
  -1 -12   7        2.78        1.21      0.95 o 
   0 -12   7        0.04       -0.85      0.85 o 
   1 -12   7        9.20        7.28      1.08 o 
   2 -12   7        8.03        5.51      1.10 o 
   3 -12   7        0.00       -0.61      0.84 o 
   4 -12   7        2.72        1.48      1.39 o 
   5 -12   7        0.41       -1.40      1.40 o 
   6 -12   7        0.39        0.87      1.19 o 
  -4 -11   7        1.47        1.58      1.23 o 
  -3 -11   7        2.72        3.55      1.26 o 
  -2 -11   7        0.14        1.35      0.75 o 
  -1 -11   7       11.57       13.53      1.24 o 
   0 -11   7       48.72       52.45      4.40 o 
   1 -11   7        7.68        7.76      1.62 o 
   2 -11   7        3.50        3.66      1.10 o 
   3 -11   7        9.45        9.57      2.15 o 
   4 -11   7        1.41        3.97      1.74 o 
   5 -11   7        2.99        4.51      1.14 o 
   6 -11   7        0.76       -0.61      1.61 o 
   7 -11   7        0.47       -0.26      1.37 o 
  -5 -10   7        0.25        1.45      1.39 o 
  -4 -10   7        0.39        0.32      1.11 o 
  -3 -10   7        0.28        0.68      1.03 o 
  -2 -10   7        1.53        1.16      1.02 o 
  -1 -10   7        0.01        0.55      0.46 o 
   0 -10   7        3.67        3.90      2.73 o 
   1 -10   7       38.63       37.77      1.21 o 
   2 -10   7       35.32       38.17      3.47 o 
   3 -10   7        9.60        8.40      0.97 o 
   4 -10   7        1.54        0.73      0.68 o 
   5 -10   7        3.93        3.74      1.11 o 
   6 -10   7        0.90        0.02      1.40 o 
   7 -10   7        0.38        2.24      1.37 o 
   8 -10   7        0.06       -0.05      1.44 o 
  -6  -9   7        0.18       -0.16      1.52 o 
  -5  -9   7        7.03        8.09      1.55 o 
  -4  -9   7       13.82       10.00      0.90 o 
  -3  -9   7        5.86        4.42      0.84 o 
  -2  -9   7       26.81       27.55      1.30 o 
  -1  -9   7        8.17        7.98      0.73 o 
   0  -9   7      258.83      263.95      4.81 o 
   1  -9   7        0.52        0.88      0.74 o 
   2  -9   7        3.51        3.45      0.83 o 
   3  -9   7        0.01        0.23      0.41 o 
   4  -9   7        2.33        1.56      0.71 o 
   5  -9   7        7.86        7.58      0.87 o 
   6  -9   7        0.53        0.08      1.13 o 
   7  -9   7        2.91        2.82      1.53 o 
   8  -9   7        2.05       -0.48      1.18 o 
  -7  -8   7        0.00       -0.44      1.40 o 
  -6  -8   7        4.42        6.58      1.32 o 
  -5  -8   7        1.38        0.05      0.61 o 
  -4  -8   7       14.64       12.16      1.02 o 
  -3  -8   7        4.44        4.27      0.77 o 
  -2  -8   7       23.16       23.85      0.89 o 
  -1  -8   7      268.36      259.08      5.15 o 
   0  -8   7       32.76       33.32      2.82 o 
   1  -8   7       12.03       10.15      1.35 o 
   2  -8   7        0.70        0.86      0.50 o 
   3  -8   7        0.65        0.49      0.50 o 
   4  -8   7       65.56       65.79      2.29 o 
   5  -8   7        3.41        3.85      0.74 o 
   6  -8   7        3.46        4.89      0.81 o 
   7  -8   7        6.93        9.93      1.52 o 
   8  -8   7        0.62        1.24      2.11 o 
  -8  -7   7        0.18        0.61      1.29 o 
  -7  -7   7        0.72        0.82      1.10 o 
  -6  -7   7       14.67       12.01      0.92 o 
  -5  -7   7        8.88        5.63      0.84 o 
  -4  -7   7        0.76        1.58      0.79 o 
  -3  -7   7       38.94       35.89      1.44 o 
  -2  -7   7       12.15       10.18      0.71 o 
  -1  -7   7      268.00      282.20      6.02 o 
   0  -7   7        0.06       -0.35      0.35 o 
   1  -7   7       27.30       27.12      1.39 o 
   2  -7   7        7.87        7.61      1.18 o 
   3  -7   7        5.83        7.41      0.69 o 
   4  -7   7        0.10        1.44      0.74 o 
   5  -7   7        5.83        7.34      0.89 o 
   6  -7   7        0.35        0.47      0.87 o 
   7  -7   7        4.10        2.50      1.08 o 
   8  -7   7        2.17        1.82      2.11 o 
   9  -7   7        0.36        1.58      1.40 o 
  -8  -6   7        5.59        9.87      1.92 o 
  -7  -6   7        0.37       -0.66      1.14 o 
  -6  -6   7       17.07       16.08      1.08 o 
  -5  -6   7       55.01       52.90      2.00 o 
  -4  -6   7        5.66        6.64      0.82 o 
  -3  -6   7       29.13       30.10      1.24 o 
  -2  -6   7      142.83      138.54      5.50 o 
  -1  -6   7      117.92      101.04      6.37 o 
   0  -6   7       52.18       52.48      1.71 o 
   1  -6   7       26.61       24.98      0.83 o 
   2  -6   7       21.08       24.55      0.89 o 
   3  -6   7       27.94       28.82      2.98 o 
   4  -6   7       42.41       36.94      1.44 o 
   5  -6   7        2.19        0.66      0.74 o 
   6  -6   7        1.48        1.00      0.74 o 
   7  -6   7        3.47        5.47      1.85 o 
   8  -6   7        0.00        1.24      1.21 o 
   9  -6   7        0.77        0.61      1.35 o 
  -9  -5   7        2.00        6.32      1.44 o 
  -8  -5   7        0.22        1.23      1.26 o 
  -7  -5   7       13.41       14.95      1.02 o 
  -6  -5   7       31.14       26.60      1.35 o 
  -5  -5   7        5.82        6.16      0.87 o 
  -4  -5   7        0.00        1.16      0.61 o 
  -3  -5   7       18.70       14.90      0.90 o 
  -2  -5   7       13.44       17.15      1.46 o 
  -1  -5   7      509.16      587.83      9.67 o 
   0  -5   7      713.96      696.63     14.96 o 
   1  -5   7        0.24        0.11      1.00 o 
   2  -5   7        2.23        3.43      0.70 o 
   3  -5   7        0.15        0.89      0.81 o 
   4  -5   7       15.50       16.20      1.06 o 
   5  -5   7        0.11       -0.08      1.23 o 
   6  -5   7        2.64        2.92      0.77 o 
   7  -5   7        1.12        2.34      1.00 o 
   8  -5   7        1.75        1.85      1.06 o 
   9  -5   7        0.54        1.21      1.14 o 
  -9  -4   7        2.89        4.47      1.32 o 
  -8  -4   7        0.46        1.35      1.19 o 
  -7  -4   7        4.21        3.42      0.77 o 
  -6  -4   7      275.87      286.20      7.01 o 
  -5  -4   7       24.96       27.25      1.26 o 
  -4  -4   7       73.15       74.56      3.00 o 
  -3  -4   7       51.86       48.42      2.26 o 
  -2  -4   7      299.16      293.32      9.80 o 
  -1  -4   7      167.77      155.54      7.07 o 
   0  -4   7       32.71       32.47      1.19 o 
   1  -4   7      179.01      178.54      5.85 o 
   2  -4   7       14.77       13.09      1.66 o 
   3  -4   7      372.38      360.10      7.31 o 
   4  -4   7        0.11        1.24      0.68 o 
   5  -4   7        0.66        0.29      0.73 o 
   6  -4   7        2.57        2.55      0.73 o 
   7  -4   7       16.65       17.12      1.08 o 
   8  -4   7        0.09        0.10      1.02 o 
   9  -4   7        1.84        1.31      1.29 o 
 -10  -3   7        3.68        6.26      1.37 o 
  -9  -3   7        0.28        0.55      0.90 o 
  -8  -3   7        0.00        0.60      0.66 o 
  -7  -3   7        0.39        0.34      0.90 o 
  -6  -3   7      453.62      457.99      9.46 o 
  -5  -3   7       73.96       85.96      3.32 o 
  -4  -3   7       60.07       63.87      2.58 o 
  -3  -3   7        0.54        0.16      0.45 o 
  -2  -3   7      311.83      311.85      7.24 o 
  -1  -3   7       15.17       21.46      0.62 o 
   0  -3   7      187.38      205.20     16.85 o 
   1  -3   7      216.46      228.76     11.53 o 
   2  -3   7     1691.49     1720.10     34.85 o 
   3  -3   7        2.10        1.63      1.69 o 
   4  -3   7       13.69       17.04      1.02 o 
   5  -3   7        0.43        0.34      0.71 o 
   6  -3   7        0.00        0.45      0.69 o 
   7  -3   7        0.86       -0.08      0.68 o 
   8  -3   7        0.74       -0.89      1.60 o 
   9  -3   7        0.04        1.64      1.24 o 
 -10  -2   7        0.01       -0.44      1.10 o 
  -9  -2   7        0.06       -0.98      0.98 o 
  -8  -2   7        0.33       -0.31      0.74 o 
  -7  -2   7       11.23       11.22      0.94 o 
  -6  -2   7      683.32      683.93     11.92 o 
  -5  -2   7      115.61      115.82      4.13 o 
  -4  -2   7        0.02        1.53      0.92 o 
  -3  -2   7      127.46      148.34      7.27 o 
  -2  -2   7      300.88      312.90      7.32 o 
  -1  -2   7      645.83      595.79     10.25 o 
   0  -2   7      100.82      121.04      3.10 o 
   1  -2   7      183.52      179.16      5.76 o 
   2  -2   7       56.36       56.19      1.51 o 
   3  -2   7       12.56       24.19      1.55 o 
   4  -2   7        6.56        4.43      0.81 o 
   5  -2   7       16.16       18.93      1.14 o 
   6  -2   7        0.79       -0.18      0.64 o 
   7  -2   7        1.50        2.61      1.06 o 
   8  -2   7        0.02       -0.34      1.34 o 
   9  -2   7        0.37        3.58      1.39 o 
 -10  -1   7        0.03       -0.02      1.02 o 
  -9  -1   7        7.37        5.60      1.10 o 
  -8  -1   7        8.41        9.43      0.94 o 
  -7  -1   7       71.09       86.78      4.31 o 
  -6  -1   7      132.90      134.25      6.13 o 
  -5  -1   7       96.51      124.15      6.08 o 
  -4  -1   7       25.07       22.57      0.98 o 
  -3  -1   7      934.29      975.86     17.75 o 
  -2  -1   7       56.53       61.22      1.80 o 
  -1  -1   7       17.30       19.62      0.95 o 
   0  -1   7       10.22        9.34      0.46 o 
   1  -1   7      311.22      305.23      7.44 o 
   2  -1   7     2036.23     2029.37     45.06 o 
   3  -1   7       35.67       40.37      1.12 o 
   4  -1   7        2.30        1.47      0.71 o 
   5  -1   7       46.59       56.48      1.74 o 
   6  -1   7        7.57        7.50      0.92 o 
   7  -1   7       18.04       16.38      2.14 o 
   8  -1   7        2.44        3.84      1.81 o 
 -10   0   7        3.23        2.93      1.31 o 
  -9   0   7        0.88        2.24      1.00 o 
  -8   0   7        8.86       10.13      0.95 o 
  -7   0   7        0.70        0.35      0.74 o 
  -6   0   7        2.98        4.90      0.77 o 
  -5   0   7        8.20       10.29      0.87 o 
  -4   0   7        5.41        5.34      0.64 o 
  -3   0   7      388.16      420.71     12.00 o 
  -2   0   7      111.66      109.83      4.13 o 
  -1   0   7        7.44        9.92      0.77 o 
   0   0   7        0.66        1.97      0.35 o 
   1   0   7       83.67       81.76      2.97 o 
   2   0   7      421.57      438.34     14.08 o 
   3   0   7       24.22       26.86      1.19 o 
   4   0   7       29.04       33.75      1.39 o 
   5   0   7        1.45        2.64      0.92 o 
   6   0   7       52.65       55.22      1.84 o 
   7   0   7        1.27        1.56      1.27 o 
   8   0   7        1.79        1.64      1.45 o 
 -11   1   7        2.32        1.06      1.13 o 
 -10   1   7        2.29        1.73      1.29 o 
  -9   1   7        8.54        7.80      1.29 o 
  -8   1   7       17.70       16.53      1.08 o 
  -7   1   7       26.48       26.54      1.29 o 
  -6   1   7       87.70       96.99      3.31 o 
  -5   1   7       30.04       32.76      1.24 o 
  -4   1   7       58.07       56.18      2.53 o 
  -3   1   7      219.97      223.49      9.34 o 
  -2   1   7       79.37       79.66      2.09 o 
  -1   1   7       13.22       10.23      1.58 o 
   0   1   7        5.62        4.15      2.16 o 
   1   1   7      558.12      598.13      9.71 o 
   2   1   7       49.27       66.30      1.70 o 
   3   1   7        1.46        1.53      0.49 o 
   4   1   7        4.67        7.14      0.92 o 
   5   1   7        8.96        8.40      1.14 o 
   6   1   7        1.79        2.10      0.79 o 
   7   1   7        1.18        0.18      1.14 o 
   8   1   7        0.05       -0.29      1.26 o 
 -11   2   7        0.85       -0.98      1.42 o 
 -10   2   7        0.52       -0.89      0.89 o 
  -9   2   7        0.07       -0.60      0.90 o 
  -8   2   7      103.89       81.30      3.27 o 
  -7   2   7       19.91       20.99      1.16 o 
  -6   2   7       34.97       33.80      1.37 o 
  -5   2   7       17.31       18.99      1.19 o 
  -4   2   7        0.07       -0.52      0.52 o 
  -3   2   7      673.81      681.83     14.64 o 
  -2   2   7        5.94        6.59      0.60 o 
  -1   2   7        4.87        3.71      0.43 o 
   0   2   7       13.68        9.74      1.18 o 
   1   2   7       21.74       22.55      2.54 o 
   2   2   7        0.36        0.85      0.44 o 
   3   2   7        4.73        4.08      0.60 o 
   4   2   7        0.01        0.18      0.95 o 
   5   2   7        0.02       -0.60      0.60 o 
   6   2   7        0.97        2.23      1.11 o 
   7   2   7        0.45        1.16      1.14 o 
   8   2   7        0.01       -0.15      1.39 o 
 -11   3   7        0.64       -1.31      1.42 o 
 -10   3   7        5.06        5.10      1.31 o 
  -9   3   7        4.68        4.03      1.10 o 
  -8   3   7       35.74       29.10      1.31 o 
  -7   3   7       57.36       56.51      1.84 o 
  -6   3   7       41.38       40.87      1.74 o 
  -5   3   7       75.60       81.78      3.02 o 
  -4   3   7      303.71      311.58      9.35 o 
  -3   3   7       67.05       60.80      2.52 o 
  -2   3   7       64.00       58.89      1.62 o 
  -1   3   7       87.84       97.12      2.47 o 
   0   3   7      385.05      409.02      7.91 o 
   1   3   7       50.58       54.21      1.54 o 
   2   3   7        0.01       -0.02      0.69 o 
   3   3   7        0.00       -0.60      0.60 o 
   4   3   7       18.94       20.45      1.19 o 
   5   3   7        4.57        3.22      0.82 o 
   6   3   7        6.65        8.93      1.74 o 
   7   3   7        1.14        0.27      1.60 o 
 -11   4   7        4.01        3.93      1.21 o 
 -10   4   7        0.03       -0.39      1.24 o 
  -9   4   7        5.97        3.13      1.13 o 
  -8   4   7       44.58       35.84      1.42 o 
  -7   4   7       12.12       14.72      1.06 o 
  -6   4   7       46.09       46.79      1.68 o 
  -5   4   7      279.47      290.94      7.95 o 
  -4   4   7      290.83      282.25      8.56 o 
  -3   4   7       13.13       14.06      0.95 o 
  -2   4   7      137.04      130.51      4.48 o 
  -1   4   7       29.27       39.02      1.03 o 
   0   4   7      116.79      113.74      2.71 o 
   1   4   7       10.45        7.10      3.27 o 
   2   4   7        9.27        8.02      2.23 o 
   3   4   7        2.58        2.45      0.74 o 
   4   4   7        0.00       -0.35      0.66 o 
   5   4   7        9.97       11.46      1.48 o 
   6   4   7        6.57        5.85      1.50 o 
   7   4   7        0.11       -1.05      1.77 o 
 -10   5   7        0.19       -0.06      1.03 o 
  -9   5   7        0.05       -0.94      1.05 o 
  -8   5   7        7.23        7.08      0.85 o 
  -7   5   7       37.86       40.58      1.45 o 
  -6   5   7        0.25        0.56      0.71 o 
  -5   5   7       16.15       18.06      1.16 o 
  -4   5   7        2.05        2.24      0.77 o 
  -3   5   7       61.15       59.13      2.48 o 
  -2   5   7       76.92       68.28      1.81 o 
  -1   5   7        2.16        2.61      0.78 o 
   0   5   7        1.42        0.91      0.44 o 
   1   5   7       61.04       66.78      1.71 o 
   2   5   7       15.93       16.10      0.79 o 
   3   5   7        9.77        8.27      0.97 o 
   4   5   7       53.07       60.98      2.56 o 
   5   5   7        3.14        3.76      1.45 o 
   6   5   7        3.06        2.40      1.66 o 
 -10   6   7        0.51        1.35      1.21 o 
  -9   6   7        0.08        1.05      0.98 o 
  -8   6   7        2.14        2.32      1.37 o 
  -7   6   7       25.12       24.77      1.21 o 
  -6   6   7      137.41      152.71      4.98 o 
  -5   6   7      225.82      236.93      6.40 o 
  -4   6   7      143.13      153.95      5.60 o 
  -3   6   7      126.47      126.98      5.39 o 
  -2   6   7       63.01       64.13      1.51 o 
  -1   6   7       41.30       46.15      1.21 o 
   0   6   7        6.22        5.06      0.86 o 
   1   6   7        0.04        0.34      0.47 o 
   2   6   7        0.35       -0.07      0.49 o 
   3   6   7        3.22        2.13      0.95 o 
   4   6   7        9.72       10.01      1.60 o 
   5   6   7        4.10        4.39      1.48 o 
 -10   7   7        4.68        5.60      1.37 o 
  -9   7   7        7.19        6.14      1.42 o 
  -8   7   7        1.82       -0.34      1.61 o 
  -7   7   7        0.00       -0.40      0.64 o 
  -6   7   7       27.63       27.89      1.31 o 
  -5   7   7       22.35       20.77      1.19 o 
  -4   7   7       35.64       38.10      1.48 o 
  -3   7   7       47.48       47.32      1.71 o 
  -2   7   7        3.37        2.66      0.64 o 
  -1   7   7        2.12        4.68      1.80 o 
   0   7   7       47.63       49.82      3.68 o 
   1   7   7        0.88        1.11      0.50 o 
   2   7   7        0.53        0.38      0.45 o 
   3   7   7        1.16       -0.76      1.05 o 
   4   7   7       17.68       19.30      1.93 o 
   5   7   7        1.88        1.42      1.37 o 
  -9   8   7        3.61        2.85      1.34 o 
  -8   8   7        0.01        0.97      1.13 o 
  -7   8   7        4.45        5.87      1.32 o 
  -6   8   7        1.48        2.29      0.82 o 
  -5   8   7        3.07        2.81      0.76 o 
  -4   8   7        2.31        2.27      0.79 o 
  -3   8   7       85.36       86.17      3.39 o 
  -2   8   7       18.50       16.85      1.83 o 
  -1   8   7       21.66       24.07      1.91 o 
   0   8   7        1.04        0.71      1.05 o 
   1   8   7        1.01        1.51      0.89 o 
   2   8   7        3.71        3.60      1.84 o 
   3   8   7        5.17        6.76      1.45 o 
   4   8   7        0.00        2.34      1.37 o 
  -9   9   7        0.61       -0.98      1.34 o 
  -8   9   7        3.28        1.44      1.81 o 
  -7   9   7        5.09        8.16      1.40 o 
  -6   9   7        2.34        3.98      1.47 o 
  -5   9   7        0.59        0.35      1.03 o 
  -4   9   7        0.93        0.98      1.13 o 
  -3   9   7        0.03       -0.53      0.53 o 
  -2   9   7        0.34        0.31      0.68 o 
  -1   9   7        6.23        4.89      1.01 o 
   0   9   7        1.89        3.38      0.97 o 
   1   9   7        0.25        0.15      0.78 o 
   2   9   7        6.48        5.55      1.02 o 
   3   9   7        0.00       -0.08      1.16 o 
  -8  10   7        0.00       -0.27      1.27 o 
  -7  10   7        0.28       -1.69      1.69 o 
  -6  10   7       11.13       14.24      1.79 o 
  -5  10   7        1.20        1.35      1.24 o 
  -4  10   7        0.25       -0.89      1.27 o 
  -3  10   7       16.45        7.82      1.44 o 
  -2  10   7        3.62        4.86      1.04 o 
  -1  10   7        4.18        4.57      0.98 o 
   0  10   7        0.45       -0.42      0.86 o 
   1  10   7       12.94       15.38      3.56 o 
  -6  11   7        8.58       11.71      2.24 o 
  -5  11   7        0.25        0.00      1.44 o 
  -4  11   7        0.31        1.89      1.27 o 
  -3  11   7        1.50        2.19      1.27 o 
  -2  11   7        1.09        2.52      0.96 o 
  -1  11   7        2.19       -1.12      1.12 o 
   0  11   7        1.92        3.44      1.07 o 
  -1 -13   8        0.12        0.35      1.71 o 
   0 -13   8        0.34        0.70      0.96 o 
   1 -13   8        0.06        0.49      1.09 o 
   2 -13   8        2.58        2.83      0.98 o 
   3 -13   8        0.01       -0.58      0.87 o 
   4 -13   8        0.79        0.58      1.31 o 
  -3 -12   8        0.02       -0.89      1.24 o 
  -2 -12   8        0.82        0.70      0.90 o 
  -1 -12   8        0.63        1.23      0.72 o 
   0 -12   8        2.11        0.79      1.16 o 
   1 -12   8       17.80       14.66      1.17 o 
   2 -12   8        0.30        0.54      0.87 o 
   3 -12   8        0.85        1.37      0.83 o 
   4 -12   8        5.06        4.60      1.40 o 
   5 -12   8        0.40       -0.23      1.16 o 
   6 -12   8        0.40        0.45      1.50 o 
  -4 -11   8        1.21        1.42      1.44 o 
  -3 -11   8        2.13        1.66      1.24 o 
  -2 -11   8        4.90        4.52      1.52 o 
  -1 -11   8        1.93        1.34      0.71 o 
   0 -11   8       15.37       17.82      2.37 o 
   1 -11   8       26.23       25.55      2.27 o 
   2 -11   8       20.48       24.67      1.39 o 
   3 -11   8        0.40        0.79      0.76 o 
   4 -11   8        2.24        5.55      1.48 o 
   5 -11   8        0.19        0.50      1.34 o 
   6 -11   8        1.40        3.16      1.45 o 
   7 -11   8        1.06        1.74      1.58 o 
  -5 -10   8        5.41        6.80      1.64 o 
  -4 -10   8        0.69        1.19      1.06 o 
  -3 -10   8        1.38        3.18      1.10 o 
  -2 -10   8        7.15        7.34      1.80 o 
  -1 -10   8       13.04       12.75      0.74 o 
   0 -10   8       14.73       13.34      2.18 o 
   1 -10   8      210.10      214.86      5.17 o 
   2 -10   8       29.82       26.86      1.55 o 
   3 -10   8        0.19        1.11      0.46 o 
   4 -10   8        1.69        1.50      0.63 o 
   5 -10   8        1.88        0.32      1.73 o 
   6 -10   8        0.14       -0.15      1.21 o 
   7 -10   8        0.12        2.39      1.39 o 
  -6  -9   8        1.51        0.21      1.05 o 
  -5  -9   8        9.12       14.01      1.98 o 
  -4  -9   8        9.68       10.77      0.95 o 
  -3  -9   8        9.92       10.05      0.97 o 
  -2  -9   8       23.35       20.49      1.44 o 
  -1  -9   8      173.60      186.61      6.43 o 
   0  -9   8        1.95        2.47      0.57 o 
   1  -9   8        3.90        3.18      0.56 o 
   2  -9   8        0.61        0.14      0.58 o 
   3  -9   8        0.01        0.43      0.43 o 
   4  -9   8        2.23        0.73      0.66 o 
   5  -9   8        2.19        1.97      0.73 o 
   6  -9   8        3.06        6.63      1.44 o 
   7  -9   8        0.17       -1.58      1.58 o 
   8  -9   8        0.22        1.31      1.16 o 
  -7  -8   8        1.30        2.50      1.37 o 
  -6  -8   8        1.90        4.48      1.76 o 
  -5  -8   8        9.78        8.61      0.85 o 
  -4  -8   8       95.19       83.78      3.48 o 
  -3  -8   8       37.37       34.41      1.44 o 
  -2  -8   8       44.50       52.68      4.49 o 
  -1  -8   8        1.97        2.33      0.55 o 
   0  -8   8        4.01        4.62      1.39 o 
   1  -8   8       14.96       15.97      0.75 o 
   2  -8   8        4.52        2.71      0.54 o 
   3  -8   8        0.72        0.61      0.65 o 
   4  -8   8       13.84       11.06      1.18 o 
   5  -8   8        5.07        7.16      0.85 o 
   6  -8   8        0.09        0.31      1.18 o 
   7  -8   8        0.83        0.73      1.21 o 
   8  -8   8        0.00       -0.60      1.27 o 
  -8  -7   8        1.82        3.18      1.50 o 
  -7  -7   8        0.00        0.58      1.18 o 
  -6  -7   8        2.35        3.58      1.27 o 
  -5  -7   8        2.11        2.98      0.77 o 
  -4  -7   8       68.65       66.40      2.24 o 
  -3  -7   8        0.22        0.42      0.84 o 
  -2  -7   8        4.64        3.55      0.53 o 
  -1  -7   8       80.95       76.09      3.56 o 
   0  -7   8       63.36       57.62      1.49 o 
   1  -7   8        2.74        1.81      0.50 o 
   2  -7   8        1.00        0.81      0.45 o 
   3  -7   8        0.03        0.01      0.44 o 
   4  -7   8       20.87       21.09      1.31 o 
   5  -7   8        2.16        2.48      0.71 o 
   6  -7   8        0.25        2.00      0.98 o 
   7  -7   8        0.56        1.10      1.47 o 
   8  -7   8        0.23       -1.34      1.48 o 
  -8  -6   8        2.70        1.74      1.14 o 
  -7  -6   8        0.17        1.35      1.19 o 
  -6  -6   8        8.81        8.32      0.92 o 
  -5  -6   8        0.01        1.79      0.74 o 
  -4  -6   8       34.97       37.46      1.47 o 
  -3  -6   8        8.86        9.77      0.85 o 
  -2  -6   8       11.68       10.35      1.70 o 
  -1  -6   8      504.47      527.16      8.43 o 
   0  -6   8       21.11       16.69      0.71 o 
   1  -6   8       47.63       52.27      1.66 o 
   2  -6   8       21.64       23.88      1.97 o 
   3  -6   8        4.25        5.10      0.68 o 
   4  -6   8      140.75      144.10      5.43 o 
   5  -6   8       12.47       14.01      1.10 o 
   6  -6   8        5.69        6.47      0.95 o 
   7  -6   8        0.42        1.77      1.39 o 
   8  -6   8        0.42        0.37      1.26 o 
  -9  -5   8        4.82        3.08      1.47 o 
  -8  -5   8        2.12        3.89      1.53 o 
  -7  -5   8        3.74        5.45      0.84 o 
  -6  -5   8       91.92       86.54      3.56 o 
  -5  -5   8        0.43        0.74      0.73 o 
  -4  -5   8        1.54        0.50      0.55 o 
  -3  -5   8        0.15       -0.02      0.64 o 
  -2  -5   8        6.74        7.22      0.60 o 
  -1  -5   8      574.82      589.07      9.17 o 
   0  -5   8       12.79       15.79      0.67 o 
   1  -5   8       12.59       12.73      1.32 o 
   2  -5   8       34.91       43.87      1.43 o 
   3  -5   8       25.67       25.98      3.15 o 
   4  -5   8       85.49       99.58      4.95 o 
   5  -5   8       37.09       35.76      1.47 o 
   6  -5   8        4.89        5.18      0.87 o 
   7  -5   8        2.07        3.71      1.58 o 
   8  -5   8        0.16       -0.02      1.18 o 
  -9  -4   8        0.04        2.05      0.94 o 
  -8  -4   8        0.32       -0.89      1.06 o 
  -7  -4   8        4.20        4.76      0.81 o 
  -6  -4   8       22.36       19.88      1.31 o 
  -5  -4   8        7.55        7.42      0.90 o 
  -4  -4   8        5.76        8.26      0.77 o 
  -3  -4   8        8.05        8.27      0.73 o 
  -2  -4   8       72.07       72.82      2.02 o 
  -1  -4   8       18.51       17.36      2.29 o 
   0  -4   8      301.04      326.28      7.42 o 
   1  -4   8      125.54      129.83      3.43 o 
   2  -4   8       15.19       13.27      1.44 o 
   3  -4   8      277.72      272.27      6.06 o 
   4  -4   8       80.89       74.75      2.92 o 
   5  -4   8        7.32        7.43      0.89 o 
   6  -4   8        0.15        0.18      0.66 o 
   7  -4   8        0.43        0.85      1.06 o 
   8  -4   8        0.06        1.79      1.44 o 
 -10  -3   8        1.25        3.87      1.21 o 
  -9  -3   8        1.21        2.29      1.14 o 
  -8  -3   8        7.12        7.06      0.85 o 
  -7  -3   8       38.75       43.39      1.53 o 
  -6  -3   8      805.19      801.75     11.79 o 
  -5  -3   8        0.12       -0.15      0.69 o 
  -4  -3   8      126.94      127.40      4.35 o 
  -3  -3   8        0.40        0.13      0.48 o 
  -2  -3   8      186.28      195.14      5.78 o 
  -1  -3   8       52.26       46.73      1.22 o 
   0  -3   8       22.32       33.39      1.88 o 
   1  -3   8      115.51      111.07      5.73 o 
   2  -3   8       49.28       62.71      2.44 o 
   3  -3   8       22.42       27.80      2.32 o 
   4  -3   8        1.87        0.76      0.64 o 
   5  -3   8        0.11       -0.34      0.58 o 
   6  -3   8        2.26        1.98      0.74 o 
   7  -3   8        0.02        0.45      1.23 o 
   8  -3   8        0.00        0.03      1.42 o 
 -10  -2   8        0.50        0.31      1.05 o 
  -9  -2   8        0.11        0.95      1.08 o 
  -8  -2   8        6.26        7.55      0.84 o 
  -7  -2   8        1.78        1.93      0.74 o 
  -6  -2   8      150.83      170.99      5.92 o 
  -5  -2   8       51.30       49.69      1.58 o 
  -4  -2   8       16.81       15.67      0.92 o 
  -3  -2   8        6.78        6.66      0.79 o 
  -2  -2   8       48.72       50.32      1.32 o 
  -1  -2   8      864.61      871.66     40.22 o 
   0  -2   8       96.25      123.49      8.18 o 
   1  -2   8        1.75        2.24      0.63 o 
   2  -2   8      213.90      194.37     15.49 o 
   3  -2   8       36.38       38.07      1.04 o 
   4  -2   8       58.88       61.13      2.08 o 
   5  -2   8       43.18       45.70      1.68 o 
   6  -2   8       10.19       11.50      1.02 o 
   7  -2   8        2.03        1.48      1.47 o 
   8  -2   8        0.49       -1.34      1.48 o 
 -10  -1   8        0.25        1.35      1.45 o 
  -9  -1   8        0.01       -0.05      0.82 o 
  -8  -1   8        0.45        1.23      0.73 o 
  -7  -1   8        1.38        2.93      0.73 o 
  -6  -1   8      533.87      536.14     10.29 o 
  -5  -1   8       16.80       12.17      0.90 o 
  -4  -1   8       51.75       57.43      2.60 o 
  -3  -1   8       23.60       26.30      1.05 o 
  -2  -1   8      221.89      239.51     10.74 o 
  -1  -1   8        0.74        2.76      0.80 o 
   0  -1   8        6.56        7.02      0.47 o 
   1  -1   8       55.29       57.01      1.70 o 
   2  -1   8       55.08       48.60      1.53 o 
   3  -1   8      227.43      245.07      5.78 o 
   4  -1   8        2.44        3.05      0.82 o 
   5  -1   8       10.10       11.51      0.98 o 
   6  -1   8       19.86       18.77      1.23 o 
   7  -1   8        1.09        1.89      1.11 o 
   8  -1   8        0.04        2.16      1.31 o 
 -10   0   8        2.60        4.13      1.26 o 
  -9   0   8        0.10       -0.27      0.76 o 
  -8   0   8       29.05       30.51      1.34 o 
  -7   0   8        0.90        0.69      0.73 o 
  -6   0   8       48.56       52.61      2.02 o 
  -5   0   8       10.93       14.74      1.00 o 
  -4   0   8        4.86        4.13      0.66 o 
  -3   0   8       11.93       12.19      0.76 o 
  -2   0   8      195.82      221.39     11.74 o 
  -1   0   8        0.32        0.82      0.32 o 
   0   0   8       20.67       17.23      0.66 o 
   1   0   8       31.46       32.61      0.95 o 
   2   0   8        1.86        0.29      0.45 o 
   3   0   8       19.59       17.40      3.64 o 
   4   0   8        5.45        3.60      0.95 o 
   5   0   8        4.40        3.52      0.82 o 
   6   0   8       31.92       40.37      1.45 o 
   7   0   8        0.02       -0.26      1.23 o 
   8   0   8        0.30        2.34      1.34 o 
 -10   1   8        0.20        1.23      1.03 o 
  -9   1   8        3.07        2.40      1.11 o 
  -8   1   8        8.36        9.43      0.92 o 
  -7   1   8       57.70       45.47      1.64 o 
  -6   1   8       83.77       92.76      3.24 o 
  -5   1   8       12.90       17.93      0.95 o 
  -4   1   8        5.50        6.93      0.69 o 
  -3   1   8      135.52      169.27      7.53 o 
  -2   1   8      164.49      166.02      6.41 o 
  -1   1   8        0.14       -0.03      0.34 o 
   0   1   8        2.92        2.01      1.02 o 
   1   1   8        3.76        3.33      0.60 o 
   2   1   8       38.81       54.91      1.68 o 
   3   1   8        1.69        0.86      0.53 o 
   4   1   8       25.88       24.72      1.23 o 
   5   1   8        2.22        1.35      0.71 o 
   6   1   8        0.00       -0.55      1.13 o 
   7   1   8        2.31        1.34      1.48 o 
 -11   2   8        4.23        5.50      1.60 o 
 -10   2   8        4.82        4.92      1.21 o 
  -9   2   8       20.96       17.95      1.50 o 
  -8   2   8       13.95       13.93      0.98 o 
  -7   2   8        5.86        6.98      0.92 o 
  -6   2   8        9.97        9.26      0.89 o 
  -5   2   8        0.29       -0.15      0.66 o 
  -4   2   8       15.92       16.75      0.92 o 
  -3   2   8        4.33        4.76      0.81 o 
  -2   2   8        6.31        4.87      1.22 o 
  -1   2   8       11.06       11.77      1.31 o 
   0   2   8        1.35        1.22      0.83 o 
   1   2   8      127.81      136.64      8.63 o 
   2   2   8      254.84      253.90     23.64 o 
   3   2   8       36.13       31.89      2.87 o 
   4   2   8        7.30        7.71      0.85 o 
   5   2   8       23.22       24.85      1.23 o 
   6   2   8       10.61       13.04      1.69 o 
   7   2   8        0.95        5.00      2.00 o 
 -10   3   8        2.57        3.82      1.10 o 
  -9   3   8        0.74        0.34      1.34 o 
  -8   3   8        2.95        2.66      0.73 o 
  -7   3   8        5.63        2.31      0.79 o 
  -6   3   8       23.47       25.41      1.23 o 
  -5   3   8       23.52       29.52      1.24 o 
  -4   3   8       36.85       33.31      1.34 o 
  -3   3   8        0.52       -0.03      0.56 o 
  -2   3   8      119.24      113.51      2.74 o 
  -1   3   8       13.11       12.34      0.79 o 
   0   3   8       12.38       11.24      1.39 o 
   1   3   8      138.58      157.07      5.77 o 
   2   3   8        3.45        3.44      0.58 o 
   3   3   8        2.10        1.05      0.74 o 
   4   3   8        5.43        4.21      0.84 o 
   5   3   8       11.11        9.42      1.40 o 
   6   3   8        0.86        0.98      1.35 o 
   7   3   8        0.77        1.27      1.82 o 
 -10   4   8        3.19        4.21      1.32 o 
  -9   4   8       10.86        8.17      1.55 o 
  -8   4   8        1.23        2.02      0.68 o 
  -7   4   8        3.30        3.29      0.79 o 
  -6   4   8       74.89       74.73      2.64 o 
  -5   4   8       10.68       13.14      0.98 o 
  -4   4   8        8.03        5.80      0.92 o 
  -3   4   8      149.62      153.56      6.29 o 
  -2   4   8      158.97      158.69      4.65 o 
  -1   4   8        0.02        0.61      0.38 o 
   0   4   8       16.61       18.09      1.12 o 
   1   4   8       35.85       46.35      4.68 o 
   2   4   8        6.01        6.82      2.52 o 
   3   4   8        0.06       -0.53      0.56 o 
   4   4   8       55.33       64.08      2.61 o 
   5   4   8        0.02       -0.26      1.53 o 
   6   4   8        0.16        0.85      1.31 o 
 -10   5   8        0.02       -0.26      1.35 o 
  -9   5   8        0.19        0.66      1.02 o 
  -8   5   8        8.97        7.22      0.79 o 
  -7   5   8        0.13       -0.61      0.61 o 
  -6   5   8       23.91       21.15      1.18 o 
  -5   5   8        6.35        6.35      1.02 o 
  -4   5   8     1105.12     1104.41     14.33 o 
  -3   5   8      126.87      128.86      5.48 o 
  -2   5   8       54.52       51.89      2.41 o 
  -1   5   8        4.12        1.92      1.65 o 
   0   5   8        8.32        8.74      0.69 o 
   1   5   8       19.82       22.35      0.90 o 
   2   5   8        3.55        1.56      0.70 o 
   3   5   8        3.91        1.61      0.76 o 
   4   5   8        4.40        5.92      1.58 o 
   5   5   8        1.38        0.77      1.16 o 
   6   5   8        0.32       -1.56      1.97 o 
 -10   6   8        0.13        2.71      1.14 o 
  -9   6   8        2.45        2.98      1.35 o 
  -8   6   8        2.43        3.03      1.16 o 
  -7   6   8        3.62        5.71      0.87 o 
  -6   6   8        0.76        1.34      0.81 o 
  -5   6   8       12.27       11.72      0.98 o 
  -4   6   8       17.29       15.14      1.21 o 
  -3   6   8        6.38        4.11      0.84 o 
  -2   6   8       38.77       48.64      1.14 o 
  -1   6   8       23.31       25.72      1.15 o 
   0   6   8        1.43        1.26      0.77 o 
   1   6   8       11.08       10.88      2.71 o 
   2   6   8        1.55        0.14      1.06 o 
   3   6   8        5.10        2.77      1.27 o 
   4   6   8       32.46       38.97      2.50 o 
   5   6   8        0.00        0.27      1.19 o 
 -10   7   8        0.00       -1.08      1.35 o 
  -9   7   8        1.86        2.39      1.29 o 
  -8   7   8        3.71        4.05      1.21 o 
  -7   7   8        1.13        0.76      1.24 o 
  -6   7   8        2.41        1.47      0.73 o 
  -5   7   8        1.43        2.50      0.69 o 
  -4   7   8      115.32      127.96      4.08 o 
  -3   7   8        0.21       -0.68      0.68 o 
  -2   7   8        2.04        1.59      0.66 o 
  -1   7   8       90.57       92.83      5.58 o 
   0   7   8       22.84       23.53      4.14 o 
   1   7   8        0.02       -0.07      0.63 o 
   2   7   8        8.39        8.95      1.10 o 
   3   7   8        0.03        1.00      1.34 o 
   4   7   8        5.34        7.06      1.47 o 
  -9   8   8       12.28       17.51      1.85 o 
  -8   8   8        1.69        2.42      1.42 o 
  -7   8   8        3.28        4.13      1.23 o 
  -6   8   8        4.70        6.00      1.58 o 
  -5   8   8       10.70       11.35      0.87 o 
  -4   8   8        6.82        6.21      0.84 o 
  -3   8   8        3.89        3.22      0.74 o 
  -2   8   8        0.86       -0.47      0.47 o 
  -1   8   8       16.83       13.34      1.57 o 
   0   8   8        3.35        3.99      0.86 o 
   1   8   8       16.82       15.72      4.97 o 
   2   8   8        1.74       -0.25      0.98 o 
   3   8   8        0.02       -1.16      1.16 o 
  -8   9   8        0.12       -1.03      1.34 o 
  -7   9   8        0.01       -0.05      1.29 o 
  -6   9   8        6.97        8.96      1.76 o 
  -5   9   8        4.63        4.05      1.45 o 
  -4   9   8        2.37        2.35      1.56 o 
  -3   9   8        1.98        2.66      1.35 o 
  -2   9   8        4.35        4.07      0.91 o 
  -1   9   8       32.04       25.52      3.58 o 
   0   9   8        9.35        9.82      1.04 o 
   1   9   8        2.43        1.41      0.95 o 
   2   9   8        1.62        2.52      1.01 o 
  -7  10   8        4.75        5.05      1.50 o 
  -6  10   8       21.27       31.91      2.77 o 
  -5  10   8        2.33        1.68      1.23 o 
  -4  10   8        0.01       -0.61      1.69 o 
  -3  10   8        0.00       -1.26      1.26 o 
  -2  10   8        0.70        0.00      0.96 o 
  -1  10   8        4.56        4.30      1.60 o 
   0  10   8        2.08        2.29      0.96 o 
   1  10   8        0.06        0.70      1.10 o 
  -5  11   8        1.03       -1.14      1.66 o 
  -4  11   8        0.01        2.69      1.26 o 
  -3  11   8        0.29       -0.02      1.23 o 
  -2  11   8        3.01        6.31      2.64 o 
  -1 -13   9        2.36        3.44      0.96 o 
   0 -13   9        0.40        0.24      0.75 o 
   1 -13   9        6.61        3.86      1.94 o 
   2 -13   9        0.03        0.55      0.83 o 
   3 -13   9        1.01        0.12      1.35 o 
   4 -13   9        0.29        0.47      1.23 o 
  -3 -12   9        0.29       -0.77      1.27 o 
  -2 -12   9        0.33       -0.34      0.72 o 
  -1 -12   9        2.36        2.43      0.86 o 
   0 -12   9        2.62        3.71      0.91 o 
   1 -12   9        0.36        0.62      0.87 o 
   2 -12   9        1.94        2.63      1.10 o 
   3 -12   9        1.57        1.75      0.81 o 
   4 -12   9        0.05       -0.55      1.58 o 
   5 -12   9        0.06        0.63      1.19 o 
  -4 -11   9        2.01        3.72      1.37 o 
  -3 -11   9        0.01       -0.50      1.16 o 
  -2 -11   9        1.25        1.25      0.82 o 
  -1 -11   9        0.09       -0.10      0.92 o 
   0 -11   9        0.78        1.85      0.76 o 
   1 -11   9       74.02       77.23      4.81 o 
   2 -11   9        0.74        0.20      0.79 o 
   3 -11   9       19.23       16.33      1.67 o 
   4 -11   9        0.23        0.85      1.19 o 
   5 -11   9        0.89       -1.16      1.24 o 
   6 -11   9        0.13        0.92      1.69 o 
  -5 -10   9        0.42        1.21      1.10 o 
  -4 -10   9        4.50        3.68      1.14 o 
  -3 -10   9        4.43        5.51      1.39 o 
  -2 -10   9        1.78        0.54      0.58 o 
  -1 -10   9        4.92        4.60      0.91 o 
   0 -10   9        0.05       -0.20      0.43 o 
   1 -10   9        0.81        1.55      0.56 o 
   2 -10   9        3.93        3.85      0.61 o 
   3 -10   9        6.43        6.04      0.70 o 
   4 -10   9        2.10        0.42      1.05 o 
   5 -10   9        0.12       -0.71      1.18 o 
   6 -10   9        1.48        3.21      1.40 o 
   7 -10   9        0.32       -0.24      1.73 o 
  -6  -9   9        0.35        0.19      1.48 o 
  -5  -9   9        5.09        5.56      1.37 o 
  -4  -9   9        1.40        1.84      1.26 o 
  -3  -9   9        0.48       -0.50      0.77 o 
  -2  -9   9        9.81        8.70      0.65 o 
  -1  -9   9        3.44        2.42      0.59 o 
   0  -9   9       13.45       17.63      0.81 o 
   1  -9   9       39.47       40.54      4.66 o 
   2  -9   9        0.00        0.16      0.44 o 
   3  -9   9        2.61        3.50      1.02 o 
   4  -9   9        8.52       11.38      0.95 o 
   5  -9   9        2.59        2.79      1.02 o 
   6  -9   9        0.26        0.27      1.03 o 
   7  -9   9        0.01       -1.02      1.47 o 
  -7  -8   9        0.30        1.48      1.32 o 
  -6  -8   9        0.02       -0.24      0.94 o 
  -5  -8   9        0.07        2.19      1.08 o 
  -4  -8   9       36.63       34.26      1.39 o 
  -3  -8   9        2.69        1.48      0.84 o 
  -2  -8   9        0.52        0.64      0.51 o 
  -1  -8   9        1.29        1.14      0.73 o 
   0  -8   9        0.47        0.75      0.47 o 
   1  -8   9       10.88       10.62      1.27 o 
   2  -8   9       14.52       14.60      0.74 o 
   3  -8   9        4.79        3.59      0.58 o 
   4  -8   9        0.57        1.13      0.66 o 
   5  -8   9        1.66        1.92      0.73 o 
   6  -8   9        3.42        5.34      1.50 o 
   7  -8   9        0.67       -0.68      1.68 o 
   8  -8   9        0.92        1.89      1.42 o 
  -8  -7   9        0.72        1.89      1.18 o 
  -7  -7   9        2.45        2.98      1.52 o 
  -6  -7   9        2.65        4.80      1.13 o 
  -5  -7   9        1.46        1.24      1.16 o 
  -4  -7   9        5.58        7.35      0.94 o 
  -3  -7   9       34.58       30.62      1.34 o 
  -2  -7   9       43.67       47.84      1.35 o 
  -1  -7   9       30.51       29.08      1.03 o 
   0  -7   9        2.94        1.50      0.48 o 
   1  -7   9        5.87        7.98      1.24 o 
   2  -7   9        0.26        0.96      0.44 o 
   3  -7   9        1.06       -0.05      0.45 o 
   4  -7   9       36.39       41.97      1.52 o 
   5  -7   9       11.99       11.92      0.98 o 
   6  -7   9        0.99        0.94      1.00 o 
   7  -7   9        0.74        0.11      1.16 o 
   8  -7   9        1.13        0.52      2.13 o 
  -8  -6   9        0.00       -0.48      1.61 o 
  -7  -6   9       13.62       19.07      1.73 o 
  -6  -6   9        0.02       -0.13      0.61 o 
  -5  -6   9        7.98        6.98      0.90 o 
  -4  -6   9        6.53        6.01      0.81 o 
  -3  -6   9       12.95       14.54      1.05 o 
  -2  -6   9        9.15        6.61      1.29 o 
  -1  -6   9       62.73       66.75      2.93 o 
   0  -6   9       13.40       10.09      1.97 o 
   1  -6   9       46.12       52.80      3.32 o 
   2  -6   9       28.32       27.32      0.89 o 
   3  -6   9       22.59       21.13      1.08 o 
   4  -6   9        8.84        6.77      0.97 o 
   5  -6   9        0.05       -0.55      0.63 o 
   6  -6   9        5.17        5.05      1.19 o 
   7  -6   9        0.26        0.16      1.00 o 
   8  -6   9        3.83        3.13      1.42 o 
  -9  -5   9        9.07       11.98      1.97 o 
  -8  -5   9        0.25       -0.32      1.21 o 
  -7  -5   9        0.13        1.05      0.60 o 
  -6  -5   9        2.22        1.58      0.85 o 
  -5  -5   9        3.39        4.60      0.94 o 
  -4  -5   9        2.43        0.63      0.61 o 
  -3  -5   9       13.68       10.14      0.92 o 
  -2  -5   9        8.42        7.32      0.56 o 
  -1  -5   9        2.27        3.05      0.53 o 
   0  -5   9        0.17       -0.39      0.39 o 
   1  -5   9        5.68        5.57      0.76 o 
   2  -5   9       65.54       69.48      4.83 o 
   3  -5   9      137.17      138.82      4.03 o 
   4  -5   9       22.10       25.12      1.32 o 
   5  -5   9       25.10       25.33      1.31 o 
   6  -5   9        4.84        6.05      0.82 o 
   7  -5   9        0.10       -0.44      1.34 o 
   8  -5   9        0.60        2.64      1.44 o 
  -9  -4   9        5.52        3.79      1.40 o 
  -8  -4   9        0.11        0.21      1.18 o 
  -7  -4   9       10.84        7.56      0.97 o 
  -6  -4   9       42.98       43.36      1.63 o 
  -5  -4   9       42.04       62.79      1.98 o 
  -4  -4   9       85.05       76.19      2.97 o 
  -3  -4   9        7.69        7.90      0.77 o 
  -2  -4   9        0.32        0.33      0.44 o 
  -1  -4   9      147.30      171.65      9.68 o 
   0  -4   9      178.11      170.30      5.29 o 
   1  -4   9        4.09        5.75      1.09 o 
   2  -4   9        6.29        9.21      0.97 o 
   3  -4   9        7.27        5.26      0.94 o 
   4  -4   9      127.05      127.81      4.97 o 
   5  -4   9       18.70       16.48      1.21 o 
   6  -4   9        1.00        2.72      0.71 o 
   7  -4   9        0.10        0.37      1.13 o 
   8  -4   9        4.42        2.84      1.52 o 
 -10  -3   9        2.64        0.53      1.14 o 
  -9  -3   9        0.75        2.72      1.11 o 
  -8  -3   9       11.09       12.35      1.58 o 
  -7  -3   9       10.14        8.37      0.95 o 
  -6  -3   9       48.86       50.13      1.73 o 
  -5  -3   9        5.44        4.72      0.97 o 
  -4  -3   9        4.18        4.56      0.71 o 
  -3  -3   9       11.48        7.71      0.82 o 
  -2  -3   9       92.62       93.09      2.49 o 
  -1  -3   9      143.57      161.29      5.26 o 
   0  -3   9       47.84       59.36      1.58 o 
   1  -3   9        2.48        1.84      0.42 o 
   2  -3   9       24.53       29.40      3.51 o 
   3  -3   9      432.56      411.41      6.87 o 
   4  -3   9       71.38       81.81      2.64 o 
   5  -3   9        0.60        0.53      0.69 o 
   6  -3   9        0.38        2.76      0.68 o 
   7  -3   9        0.77        3.21      1.19 o 
   8  -3   9        1.49        2.31      1.40 o 
 -10  -2   9        1.23        1.71      1.18 o 
  -9  -2   9        3.11        5.77      1.24 o 
  -8  -2   9        6.25        6.03      0.84 o 
  -7  -2   9        0.70        0.39      0.73 o 
  -6  -2   9        1.63        0.68      0.95 o 
  -5  -2   9        5.45        4.97      0.81 o 
  -4  -2   9        1.94        2.71      0.63 o 
  -3  -2   9       21.73       23.01      1.21 o 
  -2  -2   9       90.70      107.24      3.88 o 
  -1  -2   9       79.80       85.63      4.94 o 
   0  -2   9        1.92        1.05      1.24 o 
   1  -2   9       22.84       23.66      0.75 o 
   2  -2   9       58.28       56.23      1.42 o 
   3  -2   9        5.14        2.60      0.59 o 
   4  -2   9        9.92        9.77      1.06 o 
   5  -2   9       25.91       24.93      1.29 o 
   6  -2   9        0.01        1.31      0.98 o 
   7  -2   9        2.73        2.35      1.32 o 
   8  -2   9        0.83       -0.18      1.56 o 
 -10  -1   9       13.49       16.99      1.81 o 
  -9  -1   9        0.36        1.32      0.92 o 
  -8  -1   9        0.02       -0.53      0.66 o 
  -7  -1   9        5.27        4.66      0.79 o 
  -6  -1   9      135.47      143.41      5.45 o 
  -5  -1   9       57.08       58.85      2.66 o 
  -4  -1   9        7.55        6.58      0.74 o 
  -3  -1   9       22.60       23.12      1.08 o 
  -2  -1   9        0.09       -0.04      0.35 o 
  -1  -1   9       53.91       64.88      1.86 o 
   0  -1   9        5.46        5.81      0.65 o 
   1  -1   9        3.26        5.57      1.40 o 
   2  -1   9        3.87        1.10      1.75 o 
   3  -1   9      175.57      187.92      5.29 o 
   4  -1   9        1.68        2.84      0.79 o 
   5  -1   9        0.32        2.37      0.69 o 
   6  -1   9        0.08        0.15      1.39 o 
   7  -1   9        0.14        1.73      1.19 o 
   8  -1   9        2.26        2.02      1.44 o 
 -10   0   9        0.01        1.61      1.02 o 
  -9   0   9        1.32        0.26      0.87 o 
  -8   0   9        4.47        3.64      0.84 o 
  -7   0   9       50.84       47.73      1.77 o 
  -6   0   9      223.26      223.41      6.37 o 
  -5   0   9       24.46       26.22      1.24 o 
  -4   0   9       75.92       80.64      3.10 o 
  -3   0   9        6.71        9.40      0.79 o 
  -2   0   9      480.75      515.00      8.80 o 
  -1   0   9        0.15        0.45      0.34 o 
   0   0   9       13.07       12.88      1.28 o 
   1   0   9       51.01       51.77      2.05 o 
   2   0   9        0.66       -0.21      0.49 o 
   3   0   9        1.17        0.54      1.24 o 
   4   0   9        0.70        0.84      0.66 o 
   5   0   9       19.96       20.59      1.24 o 
   6   0   9        3.35        1.82      1.19 o 
   7   0   9        2.42        6.61      1.58 o 
 -10   1   9        1.99        3.08      1.02 o 
  -9   1   9        0.34       -0.58      1.03 o 
  -8   1   9        7.73        8.72      0.89 o 
  -7   1   9      135.62      124.96      4.79 o 
  -6   1   9        0.10       -0.11      1.18 o 
  -5   1   9       15.74       12.25      1.27 o 
  -4   1   9       15.90       14.22      0.97 o 
  -3   1   9      199.71      204.87      7.79 o 
  -2   1   9        1.16        0.73      0.37 o 
  -1   1   9        7.88        8.23      1.68 o 
   0   1   9        8.60        7.82      0.94 o 
   1   1   9        0.35        0.25      0.46 o 
   2   1   9        1.80        0.80      0.56 o 
   3   1   9       30.21       26.06      0.93 o 
   4   1   9        2.52        2.29      0.66 o 
   5   1   9        2.18        1.82      0.73 o 
   6   1   9       21.37       22.93      2.39 o 
   7   1   9        1.64       -1.69      1.69 o 
 -10   2   9        1.71        0.39      1.39 o 
  -9   2   9       12.14       12.48      1.56 o 
  -8   2   9        0.04        0.68      0.64 o 
  -7   2   9        0.16        1.23      0.82 o 
  -6   2   9       69.99       65.30      2.45 o 
  -5   2   9        2.90        1.26      0.79 o 
  -4   2   9        0.78        1.90      0.61 o 
  -3   2   9        0.41       -0.05      0.55 o 
  -2   2   9      327.21      352.72      6.95 o 
  -1   2   9       30.88       29.43      1.45 o 
   0   2   9       18.91       17.02      2.23 o 
   1   2   9      201.22      200.46     15.20 o 
   2   2   9        1.50        0.81      0.50 o 
   3   2   9        3.12        2.99      1.23 o 
   4   2   9        2.30        1.23      0.68 o 
   5   2   9        0.61        0.44      1.31 o 
   6   2   9        7.49       10.61      1.63 o 
   7   2   9        1.80        3.45      1.52 o 
 -10   3   9        0.05        1.32      1.02 o 
  -9   3   9        4.52        1.82      1.05 o 
  -8   3   9        0.21        0.50      0.64 o 
  -7   3   9      155.27      133.96      4.19 o 
  -6   3   9       49.73       50.32      1.77 o 
  -5   3   9       19.89       18.78      1.08 o 
  -4   3   9      242.76      253.92      7.72 o 
  -3   3   9        2.72        1.44      0.60 o 
  -2   3   9       98.64      103.25      2.49 o 
  -1   3   9        3.32        3.39      0.73 o 
   0   3   9        0.78        0.42      0.42 o 
   1   3   9       11.84        9.96      0.72 o 
   2   3   9        0.65        0.52      0.48 o 
   3   3   9        0.14       -0.52      0.53 o 
   4   3   9        0.00       -0.11      0.68 o 
   5   3   9        9.00        8.48      1.45 o 
   6   3   9        1.65        0.13      1.19 o 
 -10   4   9        0.04       -0.76      1.14 o 
  -9   4   9        2.15        1.92      1.21 o 
  -8   4   9        0.46        0.24      0.68 o 
  -7   4   9       10.20        9.92      0.95 o 
  -6   4   9        6.12        7.59      0.87 o 
  -5   4   9       21.11       21.33      1.18 o 
  -4   4   9      329.13      323.56      8.30 o 
  -3   4   9        5.68        1.77      0.74 o 
  -2   4   9       17.71       17.12      1.66 o 
  -1   4   9        2.02        1.09      0.54 o 
   0   4   9       13.49       11.78      0.74 o 
   1   4   9        7.49        6.81      2.60 o 
   2   4   9        1.17        0.32      0.58 o 
   3   4   9        2.60        1.50      0.81 o 
   4   4   9        1.42        1.47      1.29 o 
   5   4   9       12.39       12.46      1.81 o 
   6   4   9        0.84        1.16      1.74 o 
 -10   5   9        2.38        3.19      1.23 o 
  -9   5   9        0.01        0.97      1.11 o 
  -8   5   9        0.22        1.95      1.16 o 
  -7   5   9        1.64        2.19      0.66 o 
  -6   5   9        3.66        5.77      0.85 o 
  -5   5   9       56.57       52.73      1.87 o 
  -4   5   9      246.89      257.16      6.53 o 
  -3   5   9       52.52       54.82      1.76 o 
  -2   5   9       32.14       33.83      1.02 o 
  -1   5   9        6.05        4.88      2.71 o 
   0   5   9       43.46       48.56      3.14 o 
   1   5   9       10.76        9.73      0.71 o 
   2   5   9        2.39        0.93      0.98 o 
   3   5   9        5.16        4.55      1.63 o 
   4   5   9       16.36       16.38      1.90 o 
   5   5   9        2.53        3.13      1.48 o 
 -10   6   9        1.38        3.48      1.35 o 
  -9   6   9        0.39       -0.53      1.56 o 
  -8   6   9       13.77        9.09      1.47 o 
  -7   6   9        5.79        6.01      1.40 o 
  -6   6   9        2.30        1.73      0.71 o 
  -5   6   9        1.44        0.60      0.71 o 
  -4   6   9       94.28       93.42      3.64 o 
  -3   6   9        4.28        2.56      0.89 o 
  -2   6   9        1.41        1.09      0.85 o 
  -1   6   9       15.33       14.41      0.78 o 
   0   6   9        5.81        2.73      0.64 o 
   1   6   9        1.11        0.63      0.55 o 
   2   6   9        5.76        5.81      4.48 o 
   3   6   9        1.49        1.34      2.05 o 
   4   6   9        6.81        8.24      1.69 o 
  -9   7   9       20.66       27.06      2.55 o 
  -8   7   9        0.00        0.56      1.21 o 
  -7   7   9       13.16       17.22      1.82 o 
  -6   7   9        2.19        3.77      1.37 o 
  -5   7   9        3.09        3.19      0.69 o 
  -4   7   9       21.03       21.11      1.14 o 
  -3   7   9       33.41       32.94      1.34 o 
  -2   7   9        5.04        5.21      0.63 o 
  -1   7   9        0.71        0.43      0.44 o 
   0   7   9        1.46        1.06      0.47 o 
   1   7   9       10.54        9.40      1.00 o 
   2   7   9        1.67        0.29      1.17 o 
   3   7   9        1.68       -1.29      1.66 o 
  -9   8   9        0.08       -1.23      1.31 o 
  -8   8   9        2.15        2.58      1.77 o 
  -7   8   9        1.87        2.71      1.08 o 
  -6   8   9        1.49        2.34      1.21 o 
  -5   8   9        5.43        4.63      1.37 o 
  -4   8   9        0.01        0.27      1.24 o 
  -3   8   9        1.03        2.72      1.05 o 
  -2   8   9       16.97       17.54      1.13 o 
  -1   8   9        0.20       -0.01      0.72 o 
   0   8   9       11.16        8.76      1.03 o 
   1   8   9        0.00        1.03      0.83 o 
   2   8   9        0.35        0.75      1.16 o 
  -8   9   9        0.76        2.14      1.73 o 
  -7   9   9        0.33        2.00      1.66 o 
  -6   9   9       20.43       24.67      1.95 o 
  -5   9   9        0.03        1.60      1.18 o 
  -4   9   9        2.43        1.82      1.21 o 
  -3   9   9        0.30        0.15      1.35 o 
  -2   9   9        1.21        2.59      0.90 o 
  -1   9   9       11.24       13.28      2.23 o 
   0   9   9        0.39       -0.81      1.16 o 
   1   9   9        1.98        1.66      2.43 o 
  -6  10   9        0.01        1.16      1.48 o 
  -5  10   9        1.96        5.47      1.29 o 
  -4  10   9        2.86        4.37      1.50 o 
  -3  10   9        0.18       -0.32      1.34 o 
  -2  10   9        1.32        0.69      1.10 o 
  -1  10   9        0.91       -0.73      1.07 o 
  -1 -13  10        1.68        2.56      0.83 o 
   0 -13  10        2.40        1.87      1.13 o 
   1 -13  10        1.74        2.94      1.49 o 
   2 -13  10        0.49       -0.72      0.95 o 
   3 -13  10        0.87       -0.29      0.96 o 
  -3 -12  10        0.25       -1.03      1.03 o 
  -2 -12  10        0.14        0.59      0.89 o 
  -1 -12  10        0.08        0.51      1.05 o 
   0 -12  10        2.04        3.07      2.19 o 
   1 -12  10        4.52        3.98      0.93 o 
   2 -12  10        7.95        7.45      1.21 o 
   3 -12  10       17.78       16.55      1.31 o 
   4 -12  10        0.24        0.42      1.18 o 
   5 -12  10        0.21        1.35      1.16 o 
  -4 -11  10        0.41        1.14      1.27 o 
  -3 -11  10        1.09        1.85      1.10 o 
  -2 -11  10        0.00       -0.12      0.82 o 
  -1 -11  10        0.19        0.76      0.84 o 
   0 -11  10        1.45        0.25      0.74 o 
   1 -11  10       29.17       29.59      4.63 o 
   2 -11  10        0.00        0.71      1.72 o 
   3 -11  10        0.00       -0.51      0.69 o 
   4 -11  10        0.04       -1.42      1.42 o 
   5 -11  10        1.00       -0.18      1.35 o 
   6 -11  10        0.39        0.37      1.37 o 
  -5 -10  10        0.29        1.34      1.52 o 
  -4 -10  10        0.00       -0.32      1.44 o 
  -3 -10  10        1.86       -0.97      1.77 o 
  -2 -10  10       10.56       11.19      2.37 o 
  -1 -10  10        3.73        1.75      0.76 o 
   0 -10  10       10.55       10.61      2.06 o 
   1 -10  10        7.12        7.08      1.02 o 
   2 -10  10        3.10        2.82      1.20 o 
   3 -10  10        2.58        3.59      0.79 o 
   4 -10  10        2.01        2.32      1.29 o 
   5 -10  10        3.51        0.45      1.16 o 
   6 -10  10        1.17        0.45      1.64 o 
  -6  -9  10        0.08       -0.63      1.14 o 
  -5  -9  10        5.44        4.84      1.44 o 
  -4  -9  10        2.15       -0.58      1.31 o 
  -3  -9  10       21.23       14.45      1.06 o 
  -2  -9  10        1.88        1.79      0.47 o 
  -1  -9  10        4.68        4.95      1.16 o 
   0  -9  10        0.92        0.61      0.81 o 
   1  -9  10       65.05       73.68      3.68 o 
   2  -9  10       18.68       18.56      3.11 o 
   3  -9  10        0.29        0.23      0.66 o 
   4  -9  10        0.00        0.74      1.16 o 
   5  -9  10        0.12        0.56      1.21 o 
   6  -9  10        1.52        2.52      1.21 o 
   7  -9  10        0.01        1.34      1.48 o 
  -7  -8  10        0.94        1.55      1.27 o 
  -6  -8  10        0.81        1.50      1.10 o 
  -5  -8  10        0.34       -0.90      0.98 o 
  -4  -8  10        2.75        3.35      0.73 o 
  -3  -8  10       31.93       31.26      1.37 o 
  -2  -8  10       21.58       17.90      0.82 o 
  -1  -8  10        3.36        4.32      0.60 o 
   0  -8  10      128.50      117.74      3.48 o 
   1  -8  10        7.21        4.64      1.13 o 
   2  -8  10        0.91        0.97      0.47 o 
   3  -8  10        0.75       -0.52      0.52 o 
   4  -8  10        0.34        0.85      0.66 o 
   5  -8  10       13.63        9.13      1.50 o 
   6  -8  10        0.45       -1.13      1.13 o 
   7  -8  10        0.01        0.98      1.10 o 
  -8  -7  10        0.58        2.42      1.66 o 
  -7  -7  10        0.07       -1.00      1.85 o 
  -6  -7  10        0.29        0.92      1.24 o 
  -5  -7  10       15.09       16.20      1.08 o 
  -4  -7  10       56.46       61.48      2.02 o 
  -3  -7  10       28.67       23.91      1.26 o 
  -2  -7  10       81.00       80.07      5.69 o 
  -1  -7  10       24.74       25.26      1.08 o 
   0  -7  10       21.63       25.04      1.94 o 
   1  -7  10       13.25       12.21      3.45 o 
   2  -7  10        1.92        1.56      1.51 o 
   3  -7  10        3.89        5.03      1.52 o 
   4  -7  10        1.38        3.31      0.71 o 
   5  -7  10        1.90        1.71      0.66 o 
   6  -7  10        0.08        1.31      1.00 o 
   7  -7  10        0.22        0.87      1.66 o 
  -8  -6  10        0.71        2.29      1.32 o 
  -7  -6  10        0.86        0.48      1.23 o 
  -6  -6  10       24.14       27.60      1.31 o 
  -5  -6  10        0.58        0.48      0.76 o 
  -4  -6  10      109.86      109.56      4.35 o 
  -3  -6  10       59.54       66.27      2.45 o 
  -2  -6  10       19.22       18.37      1.44 o 
  -1  -6  10       35.19       35.87      2.24 o 
   0  -6  10       84.56       87.45      3.12 o 
   1  -6  10       53.86       54.50      1.37 o 
   2  -6  10       11.66       10.15      1.27 o 
   3  -6  10        1.61       -0.02      1.02 o 
   4  -6  10        2.97        2.00      0.74 o 
   5  -6  10        0.03        0.87      0.63 o 
   6  -6  10        0.33        0.37      1.21 o 
   7  -6  10        0.02        1.97      1.06 o 
  -9  -5  10        4.54        5.34      1.97 o 
  -8  -5  10        2.67        3.85      1.27 o 
  -7  -5  10        4.29        3.47      1.08 o 
  -6  -5  10        2.39        1.27      0.73 o 
  -5  -5  10      318.62      334.86      7.00 o 
  -4  -5  10       41.49       47.26      1.68 o 
  -3  -5  10        7.35        8.66      0.84 o 
  -2  -5  10        0.27        0.39      0.51 o 
  -1  -5  10       73.05       75.47      1.99 o 
   0  -5  10       57.32       58.04      1.62 o 
   1  -5  10       37.16       39.05      3.60 o 
   2  -5  10        0.77        1.46      0.49 o 
   3  -5  10       22.98       24.62      1.23 o 
   4  -5  10       52.14       55.42      2.03 o 
   5  -5  10        2.68        1.00      0.79 o 
   6  -5  10        2.30        4.35      1.44 o 
   7  -5  10        0.48        1.60      1.27 o 
   8  -5  10        0.00        0.77      1.97 o 
  -9  -4  10        2.69        3.66      1.58 o 
  -8  -4  10        2.92        2.82      1.40 o 
  -7  -4  10        1.34        1.69      0.82 o 
  -6  -4  10        0.91       -0.06      0.64 o 
  -5  -4  10       84.21       89.54      2.74 o 
  -4  -4  10        0.24       -0.37      0.60 o 
  -3  -4  10       34.88       32.68      1.27 o 
  -2  -4  10        0.29        0.13      0.39 o 
  -1  -4  10        0.25        0.38      0.44 o 
   0  -4  10        0.03        0.16      0.38 o 
   1  -4  10        0.01       -0.06      0.36 o 
   2  -4  10       47.68       46.84      1.48 o 
   3  -4  10      153.46      148.15      9.35 o 
   4  -4  10       53.34       52.61      1.79 o 
   5  -4  10        2.53       -0.06      0.81 o 
   6  -4  10        3.35        4.76      1.16 o 
   7  -4  10        0.04        1.48      1.87 o 
   8  -4  10        0.04        0.15      1.58 o 
 -10  -3  10        0.06       -0.92      1.31 o 
  -9  -3  10        0.52        0.40      1.00 o 
  -8  -3  10        1.00        2.69      1.21 o 
  -7  -3  10        1.04        1.81      0.76 o 
  -6  -3  10        0.02       -0.73      0.73 o 
  -5  -3  10      626.18      645.57     11.03 o 
  -4  -3  10       37.57       37.04      1.40 o 
  -3  -3  10       74.40       73.56      2.95 o 
  -2  -3  10       19.47       24.18      1.98 o 
  -1  -3  10       36.57       43.87      2.34 o 
   0  -3  10       46.11       41.23      1.25 o 
   1  -3  10       42.76       45.50      1.18 o 
   2  -3  10       47.48       48.95      1.34 o 
   3  -3  10      588.55      616.17     22.06 o 
   4  -3  10        1.51        1.63      0.97 o 
   5  -3  10        2.98        3.21      0.76 o 
   6  -3  10        2.25        4.11      1.18 o 
   7  -3  10        0.32        0.73      1.63 o 
 -10  -2  10        3.40        4.43      1.32 o 
  -9  -2  10        2.11        3.42      1.35 o 
  -8  -2  10        2.55        2.52      1.21 o 
  -7  -2  10        0.06       -0.03      0.77 o 
  -6  -2  10        4.14        3.39      0.77 o 
  -5  -2  10        6.29        8.85      0.97 o 
  -4  -2  10       17.99       17.01      0.97 o 
  -3  -2  10        7.66        6.19      1.00 o 
  -2  -2  10       39.08       45.99      1.42 o 
  -1  -2  10      209.67      195.55     13.32 o 
   0  -2  10       75.57       86.10      2.20 o 
   1  -2  10       49.21       55.14      1.58 o 
   2  -2  10        0.01        0.51      0.44 o 
   3  -2  10        5.25        6.09      0.67 o 
   4  -2  10        0.82        0.82      0.69 o 
   5  -2  10        0.23        0.11      0.61 o 
   6  -2  10        1.67        2.81      1.16 o 
   7  -2  10        2.65        4.22      1.58 o 
 -10  -1  10        0.09       -0.94      1.14 o 
  -9  -1  10        2.52        3.39      1.18 o 
  -8  -1  10        2.94        3.55      0.74 o 
  -7  -1  10        1.91        2.97      0.73 o 
  -6  -1  10        6.73        9.77      0.94 o 
  -5  -1  10       69.07       70.38      2.58 o 
  -4  -1  10        5.68        7.00      0.82 o 
  -3  -1  10      145.88      163.72      6.68 o 
  -2  -1  10      828.31      840.63     10.63 o 
  -1  -1  10        7.43        8.89      0.59 o 
   0  -1  10        0.02       -0.24      0.37 o 
   1  -1  10        0.07       -0.38      0.44 o 
   2  -1  10       46.85       59.54      1.58 o 
   3  -1  10       58.80       57.35      2.09 o 
   4  -1  10        3.65        3.03      0.81 o 
   5  -1  10        0.04        1.18      0.66 o 
   6  -1  10        1.68        2.06      1.64 o 
   7  -1  10        0.07        2.24      1.18 o 
 -10   0  10        6.41        8.09      1.56 o 
  -9   0  10        1.35        2.05      0.97 o 
  -8   0  10        2.66        1.50      0.77 o 
  -7   0  10       59.91       53.56      1.74 o 
  -6   0  10       20.30       24.57      1.26 o 
  -5   0  10       46.61       51.23      1.97 o 
  -4   0  10       25.47       21.20      1.16 o 
  -3   0  10        9.90       12.17      0.92 o 
  -2   0  10      205.16      215.67      7.97 o 
  -1   0  10       22.39       21.90      0.76 o 
   0   0  10        4.09        2.76      0.48 o 
   1   0  10        3.39        1.84      1.52 o 
   2   0  10        1.37        0.71      0.51 o 
   3   0  10        0.15        0.66      0.46 o 
   4   0  10        0.16       -0.48      0.68 o 
   5   0  10        3.29        3.58      1.60 o 
   6   0  10        0.21        2.77      1.84 o 
   7   0  10        0.74       -0.27      1.40 o 
 -10   1  10        1.12        2.05      1.32 o 
  -9   1  10        0.60        1.58      1.24 o 
  -8   1  10        0.13       -0.32      0.61 o 
  -7   1  10        0.01       -0.47      0.69 o 
  -6   1  10       20.21       18.95      1.11 o 
  -5   1  10       24.99       29.20      1.24 o 
  -4   1  10        0.21       -0.63      0.64 o 
  -3   1  10       14.26       14.93      0.94 o 
  -2   1  10       58.19       59.41      1.81 o 
  -1   1  10        8.76        6.41      0.78 o 
   0   1  10        9.97        7.59      1.95 o 
   1   1  10       62.42       66.51      1.83 o 
   2   1  10       19.12       18.45      0.82 o 
   3   1  10        2.87        3.43      0.59 o 
   4   1  10        0.00        0.74      0.68 o 
   5   1  10        0.27        0.77      1.31 o 
   6   1  10        0.19        1.48      1.26 o 
 -10   2  10        3.25        2.90      1.37 o 
  -9   2  10        1.53        1.73      1.32 o 
  -8   2  10        0.61        0.95      0.61 o 
  -7   2  10      148.35      123.20      4.01 o 
  -6   2  10       63.72       57.47      1.90 o 
  -5   2  10      136.62      132.88      5.11 o 
  -4   2  10       74.62       72.90      2.42 o 
  -3   2  10        7.40        5.48      0.87 o 
  -2   2  10       78.38       85.24      1.99 o 
  -1   2  10        4.95        3.00      0.68 o 
   0   2  10        5.73        4.11      2.30 o 
   1   2  10        0.02       -0.18      0.87 o 
   2   2  10       16.39       13.56      0.99 o 
   3   2  10        9.68        6.46      1.55 o 
   4   2  10        0.79        0.56      0.64 o 
   5   2  10        0.08        1.50      1.47 o 
   6   2  10        0.61        3.50      1.53 o 
 -10   3  10        4.83       11.19      1.66 o 
  -9   3  10        0.81        0.39      1.03 o 
  -8   3  10        5.84        6.55      1.16 o 
  -7   3  10        3.87        5.29      0.84 o 
  -6   3  10       28.01       34.96      1.40 o 
  -5   3  10        7.16        7.42      0.84 o 
  -4   3  10       22.42       27.17      1.24 o 
  -3   3  10       24.78       23.35      1.21 o 
  -2   3  10       45.23       40.23      1.04 o 
  -1   3  10        0.28       -0.37      0.44 o 
   0   3  10       15.06       15.67      2.69 o 
   1   3  10       25.53       25.91      0.96 o 
   2   3  10       33.25       33.92      1.04 o 
   3   3  10        2.41        1.60      0.69 o 
   4   3  10        0.03        0.18      0.92 o 
   5   3  10        7.87        6.29      1.42 o 
   6   3  10        1.42        0.29      1.23 o 
 -10   4  10        1.14        1.29      1.26 o 
  -9   4  10        0.11       -0.94      0.94 o 
  -8   4  10        0.52       -0.15      1.19 o 
  -7   4  10        3.40        5.89      1.08 o 
  -6   4  10        6.76        7.19      0.84 o 
  -5   4  10       23.96       27.35      1.26 o 
  -4   4  10      142.11      158.10      5.27 o 
  -3   4  10      109.66      100.79      4.56 o 
  -2   4  10       43.12       39.08      4.22 o 
  -1   4  10       90.57       98.96      3.22 o 
   0   4  10        5.67        2.54      0.59 o 
   1   4  10        0.31       -0.16      0.54 o 
   2   4  10        0.38       -0.06      0.44 o 
   3   4  10        3.69        2.60      1.34 o 
   4   4  10        3.27        2.26      1.58 o 
   5   4  10        5.79        4.43      2.24 o 
 -10   5  10        0.95        1.00      1.52 o 
  -9   5  10       10.10       16.37      1.95 o 
  -8   5  10        0.05        1.32      1.08 o 
  -7   5  10        3.72        2.31      0.71 o 
  -6   5  10        6.57        5.37      0.87 o 
  -5   5  10        5.19        5.00      0.82 o 
  -4   5  10       11.87       13.01      1.11 o 
  -3   5  10        5.45        4.35      0.87 o 
  -2   5  10        3.96        3.74      0.58 o 
  -1   5  10        0.96        0.19      0.47 o 
   0   5  10        4.15        3.98      2.12 o 
   1   5  10       14.89       14.17      0.78 o 
   2   5  10        0.14        0.09      1.19 o 
   3   5  10        3.19        2.45      1.73 o 
   4   5  10        1.37        1.08      1.44 o 
  -9   6  10        2.97        4.45      1.52 o 
  -8   6  10        5.75        9.85      1.81 o 
  -7   6  10        0.31        0.90      1.19 o 
  -6   6  10        3.90        3.61      0.79 o 
  -5   6  10       64.21       70.12      2.87 o 
  -4   6  10       65.97       64.21      1.93 o 
  -3   6  10        2.88        2.79      0.77 o 
  -2   6  10       94.04      100.89      2.50 o 
  -1   6  10       13.23       10.17      1.42 o 
   0   6  10        1.24        0.52      0.52 o 
   1   6  10        2.42        1.29      1.14 o 
   2   6  10        1.01       -0.30      1.89 o 
   3   6  10        0.40        0.39      1.03 o 
   4   6  10        0.71        1.55      1.60 o 
  -9   7  10        1.35        1.66      1.52 o 
  -8   7  10        1.97        2.84      1.34 o 
  -7   7  10        0.20        0.79      1.21 o 
  -6   7  10        6.33        9.79      1.35 o 
  -5   7  10        2.43        2.66      1.08 o 
  -4   7  10       19.75       19.16      1.06 o 
  -3   7  10       12.55       11.24      0.92 o 
  -2   7  10        7.03        8.06      1.06 o 
  -1   7  10        0.04        0.13      0.70 o 
   0   7  10       18.69       18.08      4.62 o 
   1   7  10        0.02        0.36      0.84 o 
   2   7  10        0.73        0.39      0.99 o 
   3   7  10        0.01       -1.26      1.26 o 
  -8   8  10        0.52       -0.69      1.58 o 
  -7   8  10        0.17        1.23      1.27 o 
  -6   8  10        0.47        0.21      1.18 o 
  -5   8  10       11.79       13.85      1.56 o 
  -4   8  10        0.02       -1.14      1.14 o 
  -3   8  10        0.41        1.37      1.11 o 
  -2   8  10        9.09        7.56      1.04 o 
  -1   8  10        0.97        0.63      0.88 o 
   0   8  10        1.91        1.66      0.97 o 
   1   8  10        0.43        0.94      0.92 o 
   2   8  10        4.74        3.97      1.11 o 
  -7   9  10        0.37        2.58      1.27 o 
  -6   9  10        9.54       15.03      1.85 o 
  -5   9  10        4.29        8.43      1.60 o 
  -4   9  10        0.51        1.79      1.32 o 
  -3   9  10        0.03       -1.06      1.06 o 
  -2   9  10        0.42       -0.53      0.96 o 
  -1   9  10        0.95        0.56      1.02 o 
   0   9  10        3.06        3.16      1.04 o 
  -5  10  10        7.76        9.06      1.63 o 
  -4  10  10        0.32        0.68      1.14 o 
  -3  10  10        0.00        0.37      1.23 o 
  -2  10  10        0.99       -0.83      0.83 o 
  -1 -13  11        0.83        1.84      0.82 o 
   0 -13  11        0.00        2.03      0.91 o 
   1 -13  11        0.09       -0.47      0.88 o 
   2 -13  11        2.49        1.68      0.93 o 
  -3 -12  11        0.00       -0.42      1.37 o 
  -2 -12  11        1.75        1.97      0.88 o 
  -1 -12  11        0.03       -0.20      0.91 o 
   0 -12  11        0.62        1.81      0.92 o 
   1 -12  11        3.07        1.87      0.89 o 
   2 -12  11        7.58        5.83      1.09 o 
   3 -12  11        0.07        1.53      0.90 o 
   4 -12  11        0.81        0.69      1.26 o 
  -4 -11  11        2.08        1.00      1.40 o 
  -3 -11  11        3.30        5.51      1.52 o 
  -2 -11  11        0.70        1.34      0.81 o 
  -1 -11  11        3.00        4.56      0.94 o 
   0 -11  11        4.02        4.76      0.91 o 
   1 -11  11        3.27        3.52      0.91 o 
   2 -11  11       15.65       15.03      1.78 o 
   3 -11  11        4.48        2.93      1.04 o 
   4 -11  11        0.05        1.16      1.10 o 
   5 -11  11        0.02       -1.13      1.13 o 
  -5 -10  11        0.93        3.56      1.53 o 
  -4 -10  11        5.48        7.06      1.64 o 
  -3 -10  11       10.69        7.98      1.64 o 
  -2 -10  11        0.30        0.71      0.71 o 
  -1 -10  11        0.22       -0.75      0.75 o 
   0 -10  11        6.34        7.55      0.92 o 
   1 -10  11        5.22        6.41      2.48 o 
   2 -10  11        8.92        8.66      1.04 o 
   3 -10  11        7.35        7.78      0.98 o 
   4 -10  11        0.02       -0.60      1.60 o 
   5 -10  11        0.02        0.98      1.24 o 
   6 -10  11        1.73        2.64      1.66 o 
  -6  -9  11        1.40        1.26      1.24 o 
  -5  -9  11        0.77        0.68      1.32 o 
  -4  -9  11        8.69       10.79      1.44 o 
  -3  -9  11        0.90        3.14      1.71 o 
  -2  -9  11        9.22        7.97      0.71 o 
  -1  -9  11        6.10        5.73      0.59 o 
   0  -9  11       14.13       11.41      1.27 o 
   1  -9  11       16.85       16.05      3.10 o 
   2  -9  11        2.78        4.49      0.58 o 
   3  -9  11        0.07        1.37      0.79 o 
   4  -9  11        0.08        1.81      1.21 o 
   5  -9  11        4.55        4.32      1.24 o 
   6  -9  11        0.13        1.16      1.47 o 
  -7  -8  11        0.59       -0.08      1.40 o 
  -6  -8  11        0.63       -0.11      1.40 o 
  -5  -8  11        0.04        0.71      1.03 o 
  -4  -8  11        0.31        0.39      0.58 o 
  -3  -8  11       68.13       78.19      3.02 o 
  -2  -8  11       22.56       22.53      2.02 o 
  -1  -8  11       16.91       18.04      3.47 o 
   0  -8  11       65.26       66.99      1.64 o 
   1  -8  11        0.19        0.15      0.81 o 
   2  -8  11        1.85        1.76      0.53 o 
   3  -8  11        1.23        0.91      0.44 o 
   4  -8  11        0.73        0.19      1.53 o 
   5  -8  11        2.64        4.06      1.05 o 
   6  -8  11        0.12       -0.73      1.19 o 
   7  -8  11        0.32        3.31      1.39 o 
  -8  -7  11        6.12        8.01      2.10 o 
  -7  -7  11       13.11       16.30      1.74 o 
  -6  -7  11        0.50        0.58      1.21 o 
  -5  -7  11        7.87        5.14      0.84 o 
  -4  -7  11        1.88        0.21      0.63 o 
  -3  -7  11        6.70        4.80      1.03 o 
  -2  -7  11        1.47        1.32      0.94 o 
  -1  -7  11        1.17        1.87      0.50 o 
   0  -7  11       10.15        8.36      1.19 o 
   1  -7  11       11.00        9.37      2.73 o 
   2  -7  11        0.27       -0.29      0.59 o 
   3  -7  11        0.10       -0.19      0.47 o 
   4  -7  11        1.04        1.35      0.71 o 
   5  -7  11        0.58       -0.47      1.29 o 
   6  -7  11        0.01        0.82      1.21 o 
   7  -7  11        0.01       -0.32      1.45 o 
  -8  -6  11        0.22        0.02      1.26 o 
  -7  -6  11        0.39        0.13      1.84 o 
  -6  -6  11        1.07        2.43      1.13 o 
  -5  -6  11        4.23        4.35      0.87 o 
  -4  -6  11       12.74       13.53      1.06 o 
  -3  -6  11        2.38        4.31      0.79 o 
  -2  -6  11        1.10        0.64      0.46 o 
  -1  -6  11        0.30       -0.11      0.43 o 
   0  -6  11      174.55      196.35      6.56 o 
   1  -6  11        0.02        0.21      0.43 o 
   2  -6  11       12.28       11.16      2.51 o 
   3  -6  11        8.48        8.78      0.77 o 
   4  -6  11        1.17        0.85      0.64 o 
   5  -6  11        4.32        4.47      1.13 o 
   6  -6  11        2.56        2.06      1.61 o 
   7  -6  11        0.57       -0.81      1.39 o 
  -9  -5  11        4.23        5.42      1.39 o 
  -8  -5  11        0.35        0.90      1.27 o 
  -7  -5  11        0.10       -0.87      0.87 o 
  -6  -5  11        5.28        7.16      0.90 o 
  -5  -5  11      298.39      332.06      6.68 o 
  -4  -5  11        0.00        0.55      0.74 o 
  -3  -5  11       14.10       13.85      1.03 o 
  -2  -5  11       15.62       17.56      1.49 o 
  -1  -5  11        0.39        0.65      0.89 o 
   0  -5  11        0.00        0.46      1.16 o 
   1  -5  11       12.64        9.00      1.48 o 
   2  -5  11        3.10        3.83      0.54 o 
   3  -5  11        0.04       -0.27      0.47 o 
   4  -5  11       20.20       19.51      1.23 o 
   5  -5  11       12.23       13.30      1.35 o 
   6  -5  11        1.40        2.11      1.19 o 
   7  -5  11        0.38        0.31      1.24 o 
  -9  -4  11        0.02        0.05      1.00 o 
  -8  -4  11        0.25        0.84      1.13 o 
  -7  -4  11        4.90        2.95      1.19 o 
  -6  -4  11        0.08        0.31      0.73 o 
  -5  -4  11        0.75        3.32      1.08 o 
  -4  -4  11       19.55       17.35      1.10 o 
  -3  -4  11       22.47       26.85      1.24 o 
  -2  -4  11        5.65        4.53      0.56 o 
  -1  -4  11       35.78       35.18      1.21 o 
   0  -4  11       30.38       37.72      1.02 o 
   1  -4  11        0.00        0.25      0.39 o 
   2  -4  11       32.52       32.92      1.02 o 
   3  -4  11        3.44        1.36      1.27 o 
   4  -4  11       25.90       22.27      1.32 o 
   5  -4  11       23.38       26.94      1.84 o 
   6  -4  11        2.97        2.26      1.55 o 
   7  -4  11        0.02       -1.44      1.44 o 
  -9  -3  11        0.53        1.13      1.08 o 
  -8  -3  11        2.53       -0.40      1.35 o 
  -7  -3  11        4.09        3.68      0.76 o 
  -6  -3  11        2.02        1.40      0.81 o 
  -5  -3  11      611.87      639.64     10.16 o 
  -4  -3  11        1.71        1.14      0.63 o 
  -3  -3  11       13.87       12.96      0.98 o 
  -2  -3  11       40.85       41.49      1.03 o 
  -1  -3  11        2.37        3.08      1.14 o 
   0  -3  11       47.57       46.96      1.52 o 
   1  -3  11       11.99        9.36      2.23 o 
   2  -3  11       53.63       51.67      6.48 o 
   3  -3  11       41.08       45.36      3.00 o 
   4  -3  11        1.32        0.95      0.79 o 
   5  -3  11        1.87        1.08      1.06 o 
   6  -3  11        0.69       -0.95      1.21 o 
   7  -3  11        3.18        1.16      1.27 o 
 -10  -2  11        4.62        5.10      1.71 o 
  -9  -2  11        1.07        2.13      1.02 o 
  -8  -2  11        0.00        0.40      1.18 o 
  -7  -2  11        8.86        9.80      0.95 o 
  -6  -2  11        0.52        0.81      0.63 o 
  -5  -2  11        1.23        0.47      0.87 o 
  -4  -2  11        3.38        2.77      0.68 o 
  -3  -2  11        9.91        9.56      0.84 o 
  -2  -2  11        0.99        1.37      0.58 o 
  -1  -2  11      124.16      123.43      4.92 o 
   0  -2  11       94.79       97.13      4.88 o 
   1  -2  11        7.83        6.62      0.63 o 
   2  -2  11        9.01        7.24      0.72 o 
   3  -2  11       53.19       49.52      1.23 o 
   4  -2  11       23.15       20.61      1.26 o 
   5  -2  11        1.00        1.14      1.29 o 
   6  -2  11        0.22        1.73      1.18 o 
   7  -2  11        2.05       -0.44      1.19 o 
 -10  -1  11        4.83        4.47      1.52 o 
  -9  -1  11        0.26        1.98      0.94 o 
  -8  -1  11        3.79        2.74      1.52 o 
  -7  -1  11        2.93        1.42      0.71 o 
  -6  -1  11       16.77       16.30      1.06 o 
  -5  -1  11      153.11      164.40      6.01 o 
  -4  -1  11       11.39       12.66      0.95 o 
  -3  -1  11       10.91       10.66      0.94 o 
  -2  -1  11        4.74        5.61      0.79 o 
  -1  -1  11        7.97        8.17      0.68 o 
   0  -1  11        2.10        0.95      0.89 o 
   1  -1  11        4.56        5.86      1.89 o 
   2  -1  11        0.24       -0.17      0.45 o 
   3  -1  11       84.18       99.27      3.28 o 
   4  -1  11        9.25        6.22      0.92 o 
   5  -1  11        0.93       -0.71      0.90 o 
   6  -1  11        1.08        0.19      1.34 o 
   7  -1  11        1.08        3.06      1.29 o 
 -10   0  11        9.80       17.64      2.34 o 
  -9   0  11        1.28        2.53      1.11 o 
  -8   0  11        7.43        6.24      1.26 o 
  -7   0  11        5.99        6.59      0.89 o 
  -6   0  11       13.98       12.61      1.13 o 
  -5   0  11        9.32       10.29      0.95 o 
  -4   0  11        6.61        7.24      0.84 o 
  -3   0  11        3.54        3.11      0.68 o 
  -2   0  11       16.37       19.82      2.18 o 
  -1   0  11       24.52       32.99      1.69 o 
   0   0  11        1.79        1.18      0.41 o 
   1   0  11        0.80       -0.61      0.67 o 
   2   0  11       15.54       16.00      2.53 o 
   3   0  11       17.75       17.68      1.90 o 
   4   0  11        0.37       -0.66      0.66 o 
   5   0  11        0.09       -1.48      1.48 o 
   6   0  11        0.73        2.32      1.95 o 
 -10   1  11        1.52       -0.94      1.92 o 
  -9   1  11        0.38       -0.27      0.97 o 
  -8   1  11        1.34        1.39      1.39 o 
  -7   1  11       16.37       16.45      1.18 o 
  -6   1  11        0.81        0.42      0.69 o 
  -5   1  11        2.60        4.05      0.81 o 
  -4   1  11        2.02        1.81      0.69 o 
  -3   1  11        0.05       -0.50      0.53 o 
  -2   1  11       58.55       60.76      1.70 o 
  -1   1  11       23.82       26.71      2.16 o 
   0   1  11        7.71        6.40      2.47 o 
   1   1  11        0.02        1.32      0.72 o 
   2   1  11        6.87        5.81      0.71 o 
   3   1  11        0.23        0.03      0.50 o 
   4   1  11        1.88        2.53      1.58 o 
   5   1  11        3.38        3.00      1.23 o 
   6   1  11        0.00        0.69      1.21 o 
 -10   2  11        0.91       -1.06      1.13 o 
  -9   2  11        7.34        9.74      1.60 o 
  -8   2  11       19.70       19.03      1.87 o 
  -7   2  11        9.04        5.45      0.89 o 
  -6   2  11        3.40        4.82      0.84 o 
  -5   2  11        2.55        2.34      0.76 o 
  -4   2  11        0.00        0.27      0.60 o 
  -3   2  11       12.71       14.58      1.08 o 
  -2   2  11       51.87       57.98      1.54 o 
  -1   2  11        2.81        1.61      0.51 o 
   0   2  11        1.67        1.22      0.45 o 
   1   2  11        6.38        6.95      3.15 o 
   2   2  11        4.38        4.82      1.53 o 
   3   2  11        1.45        1.16      0.53 o 
   4   2  11       15.03        9.92      1.55 o 
   5   2  11        0.74        0.95      1.13 o 
   6   2  11        3.75        4.90      1.93 o 
 -10   3  11        1.59        0.79      1.93 o 
  -9   3  11        0.89        0.81      1.68 o 
  -8   3  11        2.14        0.68      1.14 o 
  -7   3  11        1.04        0.97      0.71 o 
  -6   3  11        9.84        8.22      0.85 o 
  -5   3  11       34.29       34.55      1.40 o 
  -4   3  11       24.35       26.54      1.24 o 
  -3   3  11      273.13      276.53      6.85 o 
  -2   3  11        4.59        8.08      0.73 o 
  -1   3  11       43.31       41.87      3.56 o 
   0   3  11        2.09        1.15      0.46 o 
   1   3  11        0.02        0.40      0.46 o 
   2   3  11        5.65        4.43      0.60 o 
   3   3  11        5.25        1.84      1.44 o 
   4   3  11        0.89        1.55      1.19 o 
   5   3  11        3.24        0.60      2.08 o 
 -10   4  11        1.95        1.66      1.26 o 
  -9   4  11        0.62        1.68      1.08 o 
  -8   4  11        0.07        0.94      1.13 o 
  -7   4  11        8.70        8.96      0.85 o 
  -6   4  11        5.44        3.58      0.77 o 
  -5   4  11        1.03        1.53      0.76 o 
  -4   4  11       20.75       18.01      1.14 o 
  -3   4  11       38.95       33.72      1.60 o 
  -2   4  11       41.21       42.79      4.40 o 
  -1   4  11       13.40       11.82      1.05 o 
   0   4  11        1.22        0.89      0.60 o 
   1   4  11        0.73        0.06      0.45 o 
   2   4  11        0.84        0.33      1.06 o 
   3   4  11        4.28        5.01      1.63 o 
   4   4  11        1.61        0.42      1.24 o 
  -9   5  11        0.00        0.18      1.06 o 
  -8   5  11        0.83        4.08      1.32 o 
  -7   5  11        2.16        2.31      1.05 o 
  -6   5  11        3.19        2.82      0.73 o 
  -5   5  11       15.99       15.82      1.03 o 
  -4   5  11        5.44        4.97      0.84 o 
  -3   5  11      264.96      274.43      5.64 o 
  -2   5  11        4.16        4.11      1.91 o 
  -1   5  11       22.87       20.80      2.71 o 
   0   5  11       27.86       25.70      1.14 o 
   1   5  11        2.66        1.72      0.89 o 
   2   5  11        0.21       -0.26      1.64 o 
   3   5  11        2.54        2.29      1.58 o 
   4   5  11        0.16        1.13      1.64 o 
  -9   6  11        0.01        0.85      1.11 o 
  -8   6  11        8.20       10.27      1.81 o 
  -7   6  11        3.69        4.72      1.60 o 
  -6   6  11        1.48        3.10      1.05 o 
  -5   6  11        1.34        1.31      0.94 o 
  -4   6  11       21.05       23.80      1.16 o 
  -3   6  11        4.34        1.84      0.81 o 
  -2   6  11        3.73        4.48      2.18 o 
  -1   6  11        2.83        2.24      1.02 o 
   0   6  11        7.02        4.79      0.88 o 
   1   6  11        0.22        0.49      0.80 o 
   2   6  11        1.66        2.01      1.04 o 
   3   6  11        0.11       -1.08      1.08 o 
  -8   7  11        9.16        9.43      1.61 o 
  -7   7  11        0.01        0.69      1.27 o 
  -6   7  11        0.56        0.11      1.18 o 
  -5   7  11        8.70       11.04      1.61 o 
  -4   7  11        1.85        0.50      1.40 o 
  -3   7  11        5.58        4.89      1.69 o 
  -2   7  11        0.01       -0.52      1.20 o 
  -1   7  11        0.03        1.33      0.74 o 
   0   7  11        4.37        3.33      2.19 o 
   1   7  11        0.10       -0.50      0.86 o 
   2   7  11        0.00       -0.75      0.91 o 
  -8   8  11        3.35        4.97      1.60 o 
  -7   8  11        0.34        1.76      1.47 o 
  -6   8  11        1.57        2.11      1.34 o 
  -5   8  11        2.90        2.66      1.40 o 
  -4   8  11        0.40       -1.00      1.00 o 
  -3   8  11        0.00       -0.58      1.58 o 
  -2   8  11        5.15        3.23      1.07 o 
  -1   8  11        0.00       -0.71      0.71 o 
   0   8  11        2.32        1.56      1.37 o 
   1   8  11        1.42        1.69      0.96 o 
  -6   9  11        0.85        1.27      1.23 o 
  -5   9  11       12.08       17.32      1.90 o 
  -4   9  11        0.00       -0.98      1.14 o 
  -3   9  11        0.16        0.47      1.53 o 
  -2   9  11        0.06        1.10      0.77 o 
  -1   9  11        0.04       -1.27      1.85 o 
  -2 -12  12        0.43       -0.93      0.93 o 
  -1 -12  12        0.47        1.00      0.90 o 
   0 -12  12        0.76        2.64      1.50 o 
   1 -12  12        0.05        0.12      1.04 o 
   2 -12  12        2.72        0.44      1.04 o 
   3 -12  12        0.83        0.37      0.99 o 
  -4 -11  12        0.23       -0.74      1.40 o 
  -3 -11  12        0.18        0.71      1.31 o 
  -2 -11  12        0.28        0.37      0.90 o 
  -1 -11  12        1.17        1.32      0.94 o 
   0 -11  12        0.20        0.59      0.89 o 
   1 -11  12        3.55        3.34      1.13 o 
   2 -11  12       27.55       28.91      3.35 o 
   3 -11  12        2.85        0.19      1.02 o 
   4 -11  12        0.80       -1.26      1.44 o 
  -5 -10  12        0.34       -1.05      1.05 o 
  -4 -10  12        1.12        2.56      1.93 o 
  -3 -10  12        4.63        1.92      1.13 o 
  -2 -10  12        0.35        0.62      0.74 o 
  -1 -10  12        0.38        0.17      0.73 o 
   0 -10  12        0.99        1.26      1.15 o 
   1 -10  12        0.11        0.98      0.85 o 
   2 -10  12        0.31       -0.35      1.27 o 
   3 -10  12        2.72        1.67      0.86 o 
   4 -10  12        0.35        0.40      1.02 o 
   5 -10  12        0.36        0.84      1.34 o 
  -6  -9  12        0.18       -0.24      1.06 o 
  -5  -9  12        0.58        2.92      1.48 o 
  -4  -9  12        6.14        4.77      1.21 o 
  -3  -9  12       10.71       13.67      1.56 o 
  -2  -9  12        0.00        0.79      0.80 o 
  -1  -9  12        5.92        7.44      0.61 o 
   0  -9  12        4.96        3.29      0.53 o 
   1  -9  12        0.00       -0.62      1.38 o 
   2  -9  12        0.51        0.18      1.11 o 
   3  -9  12        0.37        0.34      0.72 o 
   4  -9  12        0.01        0.31      1.13 o 
   5  -9  12        4.00        4.55      1.24 o 
   6  -9  12        0.76        1.44      1.58 o 
  -7  -8  12        0.56        1.69      1.47 o 
  -6  -8  12        3.69        2.48      1.64 o 
  -5  -8  12        0.02       -0.89      1.18 o 
  -4  -8  12        0.38        0.15      1.08 o 
  -3  -8  12       17.50       18.49      1.14 o 
  -2  -8  12        1.34        0.60      0.49 o 
  -1  -8  12        1.34        0.49      0.45 o 
   0  -8  12        4.13        4.79      1.71 o 
   1  -8  12        4.95        5.47      0.92 o 
   2  -8  12        0.55        0.58      0.95 o 
   3  -8  12        8.13        5.46      1.57 o 
   4  -8  12        0.02        1.52      1.08 o 
   5  -8  12        0.06       -0.92      0.92 o 
   6  -8  12        0.08        1.52      1.31 o 
  -7  -7  12        1.20        1.06      1.11 o 
  -6  -7  12        0.20        1.69      1.03 o 
  -5  -7  12        1.36        3.50      1.31 o 
  -4  -7  12        2.53        0.61      0.63 o 
  -3  -7  12        9.35       10.22      0.98 o 
  -2  -7  12        5.61        5.94      0.60 o 
  -1  -7  12        5.41        3.75      0.58 o 
   0  -7  12        2.64        2.32      0.66 o 
   1  -7  12        2.47        3.01      1.10 o 
   2  -7  12        9.36        7.29      1.09 o 
   3  -7  12        1.54        0.49      0.73 o 
   4  -7  12        9.67       10.96      1.47 o 
   5  -7  12        5.84        6.98      1.37 o 
   6  -7  12        0.97        0.26      1.77 o 
  -8  -6  12       11.90       15.06      1.97 o 
  -7  -6  12        0.07       -0.40      1.10 o 
  -6  -6  12        6.24        5.89      1.24 o 
  -5  -6  12        0.74        0.66      0.79 o 
  -4  -6  12       37.76       49.45      1.69 o 
  -3  -6  12       30.28       27.02      1.42 o 
  -2  -6  12        3.57        3.62      0.75 o 
  -1  -6  12        0.02       -0.20      0.46 o 
   0  -6  12       31.91       33.57      2.07 o 
   1  -6  12       12.99       11.33      0.73 o 
   2  -6  12        0.14        1.28      0.47 o 
   3  -6  12        0.77       -0.17      0.51 o 
   4  -6  12        0.04       -1.02      1.02 o 
   5  -6  12        8.42        7.68      1.44 o 
   6  -6  12        0.71       -0.66      1.63 o 
  -8  -5  12        0.25        0.84      1.29 o 
  -7  -5  12        0.32        2.14      1.77 o 
  -6  -5  12        2.52        1.89      0.71 o 
  -5  -5  12        2.51        2.71      0.89 o 
  -4  -5  12       19.71       13.91      1.21 o 
  -3  -5  12        0.20        0.11      0.66 o 
  -2  -5  12        1.61        1.28      0.55 o 
  -1  -5  12        0.18        0.48      0.45 o 
   0  -5  12        4.23        2.63      0.50 o 
   1  -5  12        0.32       -0.15      0.52 o 
   2  -5  12        6.25        6.72      0.64 o 
   3  -5  12        8.28        7.96      1.35 o 
   4  -5  12       27.80       21.99      1.21 o 
   5  -5  12        0.02       -1.21      1.74 o 
   6  -5  12        2.48        2.98      1.50 o 
   7  -5  12        0.00        2.35      1.37 o 
  -9  -4  12        0.09        1.13      1.18 o 
  -8  -4  12       10.48       10.16      1.52 o 
  -7  -4  12       12.20        8.48      1.74 o 
  -6  -4  12       36.23       30.22      1.37 o 
  -5  -4  12      148.61      144.57      4.72 o 
  -4  -4  12        0.09        0.03      0.64 o 
  -3  -4  12       22.77       21.61      1.18 o 
  -2  -4  12        0.31        0.79      0.50 o 
  -1  -4  12       21.74       19.74      2.85 o 
   0  -4  12        2.44        1.56      1.06 o 
   1  -4  12        0.01       -0.49      0.49 o 
   2  -4  12        0.11       -0.38      0.52 o 
   3  -4  12        1.17       -0.33      0.54 o 
   4  -4  12        8.40        6.21      1.03 o 
   5  -4  12       22.70       19.59      1.95 o 
   6  -4  12        0.46        0.58      1.34 o 
  -9  -3  12       17.02       20.45      1.89 o 
  -8  -3  12        0.33       -1.34      1.34 o 
  -7  -3  12        2.69        0.87      0.97 o 
  -6  -3  12       10.72       12.58      1.03 o 
  -5  -3  12       87.52      100.21      4.21 o 
  -4  -3  12       10.29       10.34      1.03 o 
  -3  -3  12        0.03        0.32      0.60 o 
  -2  -3  12        8.02        6.66      0.61 o 
  -1  -3  12        0.04        0.03      0.41 o 
   0  -3  12        1.57        1.16      0.69 o 
   1  -3  12        0.58        0.23      0.46 o 
   2  -3  12        2.19        2.66      0.57 o 
   3  -3  12        3.81        1.42      0.61 o 
   4  -3  12       59.44       60.32      1.76 o 
   5  -3  12        1.53        2.19      1.06 o 
   6  -3  12        0.18       -0.03      1.39 o 
  -9  -2  12        0.10        3.08      1.34 o 
  -8  -2  12        0.01        1.42      1.23 o 
  -7  -2  12        0.35       -0.77      0.77 o 
  -6  -2  12        0.00       -0.03      0.68 o 
  -5  -2  12        0.78        2.29      0.79 o 
  -4  -2  12       10.27        7.68      0.90 o 
  -3  -2  12       10.62        8.92      0.98 o 
  -2  -2  12       24.51       22.36      1.04 o 
  -1  -2  12       47.92       48.17      1.98 o 
   0  -2  12        0.45        0.08      0.52 o 
   1  -2  12       13.27       15.26      0.76 o 
   2  -2  12        0.07        0.37      0.48 o 
   3  -2  12       14.13       12.14      0.76 o 
   4  -2  12        3.82        4.47      0.82 o 
   5  -2  12        1.39        2.29      1.31 o 
   6  -2  12        0.04        0.82      1.53 o 
 -10  -1  12        4.74        7.85      1.60 o 
  -9  -1  12        1.57        3.02      1.13 o 
  -8  -1  12        0.00        0.64      1.10 o 
  -7  -1  12        0.00        0.32      0.64 o 
  -6  -1  12        2.41        3.77      0.76 o 
  -5  -1  12       98.61      103.58      4.13 o 
  -4  -1  12        3.40        2.26      0.73 o 
  -3  -1  12        0.28       -0.61      0.61 o 
  -2  -1  12        3.93        3.25      0.51 o 
  -1  -1  12        1.77        1.25      0.48 o 
   0  -1  12        3.33        2.18      0.95 o 
   1  -1  12       28.04       32.61      2.76 o 
   2  -1  12       13.29       15.70      0.79 o 
   3  -1  12        1.79        1.53      0.52 o 
   4  -1  12        3.79        3.98      1.10 o 
   5  -1  12        0.16       -1.05      1.31 o 
   6  -1  12        0.11       -0.50      1.63 o 
 -10   0  12        0.01       -0.24      1.32 o 
  -9   0  12        0.02       -0.85      1.21 o 
  -8   0  12        1.01       -1.00      1.53 o 
  -7   0  12        3.05        2.40      0.81 o 
  -6   0  12       30.91       25.88      1.31 o 
  -5   0  12       37.99       40.99      1.52 o 
  -4   0  12        6.67        7.06      0.84 o 
  -3   0  12       50.33       60.27      2.27 o 
  -2   0  12       71.47       75.29      1.89 o 
  -1   0  12       11.05       11.78      1.13 o 
   0   0  12       12.03       14.67      0.76 o 
   1   0  12        3.86        4.27      1.65 o 
   2   0  12       19.48       18.17      5.05 o 
   3   0  12        3.01        2.77      1.07 o 
   4   0  12       12.30       11.00      1.53 o 
   5   0  12        0.02        1.39      1.26 o 
   6   0  12        0.11        1.44      1.26 o 
 -10   1  12        0.11       -0.50      0.98 o 
  -9   1  12        1.37        2.16      1.31 o 
  -8   1  12        0.21        1.53      1.00 o 
  -7   1  12        1.02       -0.26      0.60 o 
  -6   1  12       79.40       80.06      2.27 o 
  -5   1  12       46.88       59.93      2.06 o 
  -4   1  12        4.33        5.42      0.84 o 
  -3   1  12        0.00        0.98      0.74 o 
  -2   1  12       39.15       42.92      1.61 o 
  -1   1  12       41.83       45.07      2.91 o 
   0   1  12        1.38        0.54      0.45 o 
   1   1  12        0.25       -0.64      0.71 o 
   2   1  12       10.96        7.91      0.63 o 
   3   1  12       13.64       16.89      1.16 o 
   4   1  12        1.44        0.02      1.00 o 
   5   1  12        1.15        2.61      1.19 o 
 -10   2  12        3.44        8.32      1.37 o 
  -9   2  12        0.00        0.53      1.08 o 
  -8   2  12        6.15        7.92      1.39 o 
  -7   2  12        1.21        1.02      0.64 o 
  -6   2  12       57.08       49.34      1.63 o 
  -5   2  12        5.66        5.68      0.82 o 
  -4   2  12        3.39        5.03      0.92 o 
  -3   2  12      140.08      146.05      5.14 o 
  -2   2  12        0.04       -0.32      0.69 o 
  -1   2  12        0.17        1.28      0.95 o 
   0   2  12        0.94        0.35      0.50 o 
   1   2  12        0.81        0.40      0.80 o 
   2   2  12       12.27       10.19      3.63 o 
   3   2  12        1.69        0.87      0.83 o 
   4   2  12        1.53        2.32      1.82 o 
   5   2  12        0.07        0.61      1.56 o 
 -10   3  12        8.18       10.90      1.79 o 
  -9   3  12        0.43       -1.14      1.74 o 
  -8   3  12        0.04       -0.68      1.52 o 
  -7   3  12        0.01       -1.19      1.19 o 
  -6   3  12        0.71        0.19      0.64 o 
  -5   3  12        0.01        0.52      0.66 o 
  -4   3  12       13.10       11.30      0.97 o 
  -3   3  12        6.16        6.13      1.00 o 
  -2   3  12        0.99        0.50      0.49 o 
  -1   3  12       38.24       37.26      5.55 o 
   0   3  12        0.47        0.12      0.44 o 
   1   3  12       13.89       12.90      0.88 o 
   2   3  12        0.91        1.49      0.71 o 
   3   3  12        0.87       -0.42      1.16 o 
   4   3  12        0.00       -0.06      1.21 o 
  -9   4  12        1.56        4.50      1.48 o 
  -8   4  12        0.13        0.95      1.21 o 
  -7   4  12        3.15        3.79      1.14 o 
  -6   4  12        0.21        0.11      0.61 o 
  -5   4  12        0.07        0.13      0.60 o 
  -4   4  12        2.86        3.84      0.89 o 
  -3   4  12      237.25      224.03      5.32 o 
  -2   4  12       22.09       20.93      1.56 o 
  -1   4  12       13.49       14.70      1.81 o 
   0   4  12        0.01        0.99      0.44 o 
   1   4  12        0.85       -0.42      0.72 o 
   2   4  12        0.96        0.96      0.92 o 
   3   4  12        0.04        0.89      1.31 o 
   4   4  12        0.06       -0.45      1.13 o 
  -9   5  12        0.09        0.58      1.18 o 
  -8   5  12        8.79       10.13      1.89 o 
  -7   5  12        3.52        3.52      1.31 o 
  -6   5  12        0.28        0.08      0.97 o 
  -5   5  12        0.08       -0.21      0.58 o 
  -4   5  12        0.81        0.60      0.60 o 
  -3   5  12       11.95       10.74      1.02 o 
  -2   5  12       12.76       11.76      2.68 o 
  -1   5  12        5.99        4.85      2.29 o 
   0   5  12        2.27        0.27      0.94 o 
   1   5  12        0.03        0.36      1.16 o 
   2   5  12        0.01       -0.79      1.13 o 
   3   5  12        0.05       -0.05      1.11 o 
  -8   6  12        7.12       11.06      1.89 o 
  -7   6  12        0.82        1.05      1.24 o 
  -6   6  12        7.69        6.64      1.48 o 
  -5   6  12        0.49        1.52      1.19 o 
  -4   6  12        0.01       -0.18      1.02 o 
  -3   6  12        9.67        7.05      1.34 o 
  -2   6  12        2.23        1.26      2.38 o 
  -1   6  12        5.39        2.92      1.17 o 
   0   6  12        2.99        2.40      1.10 o 
   1   6  12        1.92        1.21      0.78 o 
   2   6  12        1.07        1.34      1.04 o 
  -8   7  12       11.01       12.33      1.77 o 
  -7   7  12        1.61        3.55      1.47 o 
  -6   7  12        0.02       -0.06      1.89 o 
  -5   7  12        0.34       -0.64      1.56 o 
  -4   7  12        1.02        1.44      1.23 o 
  -3   7  12        2.96        0.24      1.06 o 
  -2   7  12        1.48        0.55      0.96 o 
  -1   7  12        4.83        2.96      1.81 o 
   0   7  12        3.07        2.28      1.10 o 
   1   7  12        0.00       -0.57      0.92 o 
  -7   8  12        0.40        0.53      1.19 o 
  -6   8  12        1.88        4.72      1.95 o 
  -5   8  12        4.99        3.27      1.77 o 
  -4   8  12        0.06        1.90      1.44 o 
  -3   8  12        1.12       -0.37      1.11 o 
  -2   8  12        0.32       -0.42      1.05 o 
  -1   8  12        0.02        1.69      1.02 o 
  -4   9  12        0.00       -0.31      1.68 o 
  -2 -12  13        0.49        1.57      2.22 o 
  -1 -12  13        3.46        3.91      1.16 o 
   0 -12  13        0.49        0.16      1.39 o 
   1 -12  13        0.82        0.84      0.89 o 
   2 -12  13        5.08        6.03      2.18 o 
  -3 -11  13        0.28       -0.73      1.23 o 
  -2 -11  13        1.61        1.15      0.94 o 
  -1 -11  13        0.07        0.61      0.90 o 
   0 -11  13        0.27        0.62      1.04 o 
   1 -11  13        0.34        1.17      0.76 o 
   2 -11  13        3.77        3.41      1.00 o 
   3 -11  13        1.30        1.49      1.17 o 
   4 -11  13        0.02       -1.24      2.02 o 
  -5 -10  13        0.08        0.31      1.16 o 
  -4 -10  13        0.01        0.44      1.19 o 
  -3 -10  13        0.88        0.56      1.39 o 
  -2 -10  13        1.04        0.29      0.94 o 
  -1 -10  13        1.77        0.84      1.56 o 
   0 -10  13        0.64        0.67      0.72 o 
   1 -10  13        4.66        3.55      0.95 o 
   2 -10  13        5.05        5.09      1.05 o 
   3 -10  13        0.30        0.60      0.89 o 
   4 -10  13        0.90       -0.58      1.26 o 
  -6  -9  13        0.14        0.35      1.14 o 
  -5  -9  13        0.76       -0.71      1.05 o 
  -4  -9  13        1.20        2.58      1.26 o 
  -3  -9  13        4.73        2.89      1.58 o 
  -2  -9  13        2.58        2.62      1.68 o 
  -1  -9  13        0.73        1.44      0.91 o 
   0  -9  13        0.26        1.28      0.74 o 
   1  -9  13        2.63        1.25      1.12 o 
   2  -9  13        6.52        9.13      4.00 o 
   3  -9  13        4.50        3.65      0.89 o 
   4  -9  13        1.87        3.03      1.44 o 
   5  -9  13        0.69        0.60      1.48 o 
  -7  -8  13        0.34        3.61      1.55 o 
  -6  -8  13        1.96        5.26      1.61 o 
  -5  -8  13        0.01        0.55      1.03 o 
  -4  -8  13        2.82        3.18      1.13 o 
  -3  -8  13        1.55        2.76      1.08 o 
  -2  -8  13        0.18        0.09      0.57 o 
  -1  -8  13        2.30        1.25      1.02 o 
   0  -8  13        0.06       -0.16      0.41 o 
   1  -8  13       21.50       19.40      1.41 o 
   2  -8  13        7.21        4.42      2.03 o 
   3  -8  13        1.38        1.20      0.72 o 
   4  -8  13        0.29       -1.06      1.06 o 
   5  -8  13        1.78        0.32      1.39 o 
  -7  -7  13        0.01       -0.97      1.58 o 
  -6  -7  13        1.29        0.35      1.69 o 
  -5  -7  13        5.06        5.90      1.31 o 
  -4  -7  13        2.49        2.08      0.66 o 
  -3  -7  13       22.62       23.17      1.21 o 
  -2  -7  13       11.98       12.09      2.14 o 
  -1  -7  13        0.92        0.67      0.43 o 
   0  -7  13        4.88        6.99      0.64 o 
   1  -7  13        0.80       -0.26      0.45 o 
   2  -7  13        1.54        1.64      0.54 o 
   3  -7  13        0.12       -0.44      0.71 o 
   4  -7  13        0.97       -0.02      1.44 o 
   5  -7  13        6.76        9.67      1.58 o 
   6  -7  13        0.08       -0.15      1.74 o 
  -8  -6  13       16.19       18.78      2.29 o 
  -7  -6  13        0.32        0.31      1.11 o 
  -6  -6  13        0.00        0.39      1.27 o 
  -5  -6  13       16.63       16.16      1.84 o 
  -4  -6  13       15.32       14.69      1.14 o 
  -3  -6  13       44.20       48.32      1.61 o 
  -2  -6  13       18.23       14.81      1.71 o 
  -1  -6  13        0.55        0.95      0.44 o 
   0  -6  13        0.91       -0.11      0.89 o 
   1  -6  13        3.80        2.56      0.56 o 
   2  -6  13        0.00       -0.31      0.43 o 
   3  -6  13        0.29       -0.46      0.46 o 
   4  -6  13        8.04        8.72      1.87 o 
   5  -6  13        0.44       -1.44      1.44 o 
   6  -6  13        1.82        1.16      1.21 o 
  -8  -5  13        1.34        1.35      1.26 o 
  -7  -5  13        3.18        0.45      1.08 o 
  -6  -5  13        1.52        0.82      1.32 o 
  -5  -5  13        0.14       -0.06      0.69 o 
  -4  -5  13      287.48      288.96      6.00 o 
  -3  -5  13       60.58       63.22      2.08 o 
  -2  -5  13        7.67        7.93      0.89 o 
  -1  -5  13        0.20        0.65      0.49 o 
   0  -5  13        2.05        2.14      0.48 o 
   1  -5  13        0.54        0.86      0.47 o 
   2  -5  13        0.06        0.66      0.89 o 
   3  -5  13        2.78        1.93      1.78 o 
   4  -5  13       14.98       19.62      1.79 o 
   5  -5  13       10.26        9.85      1.53 o 
   6  -5  13        0.42        0.34      1.34 o 
  -9  -4  13        0.03        1.37      1.18 o 
  -8  -4  13        2.55        5.68      1.35 o 
  -7  -4  13        3.21        2.61      1.37 o 
  -6  -4  13        1.04        1.13      0.71 o 
  -5  -4  13        0.57        1.16      0.81 o 
  -4  -4  13        1.38        0.39      0.74 o 
  -3  -4  13        0.34       -0.35      0.68 o 
  -2  -4  13        0.07        0.64      0.52 o 
  -1  -4  13        3.78        3.57      0.94 o 
   0  -4  13        0.23        0.66      1.14 o 
   1  -4  13       11.36       13.84      0.78 o 
   2  -4  13        2.61        1.14      0.68 o 
   3  -4  13        2.27        2.38      0.69 o 
   4  -4  13       36.27       33.05      2.24 o 
   5  -4  13        1.68        1.31      1.24 o 
   6  -4  13        0.48        0.26      1.84 o 
  -9  -3  13        0.54       -0.94      1.13 o 
  -8  -3  13        4.27        4.58      1.73 o 
  -7  -3  13        1.00        0.39      1.27 o 
  -6  -3  13        0.08       -0.45      0.66 o 
  -5  -3  13        0.39       -0.24      0.77 o 
  -4  -3  13       95.19       93.60      3.93 o 
  -3  -3  13        3.52        3.97      0.73 o 
  -2  -3  13        0.50        1.19      0.71 o 
  -1  -3  13       41.70       37.80      1.08 o 
   0  -3  13       23.77       21.91      3.87 o 
   1  -3  13       16.76       15.26      3.17 o 
   2  -3  13       16.90       19.88      3.98 o 
   3  -3  13        0.00       -0.51      0.51 o 
   4  -3  13       17.95       15.37      1.74 o 
   5  -3  13        0.04        0.32      1.26 o 
   6  -3  13        0.00       -1.56      1.56 o 
  -9  -2  13        2.55        3.76      1.19 o 
  -8  -2  13        0.04        0.03      1.05 o 
  -7  -2  13        0.15       -0.64      1.13 o 
  -6  -2  13       14.86       16.90      1.06 o 
  -5  -2  13        0.31        0.05      0.64 o 
  -4  -2  13       43.23       43.39      1.89 o 
  -3  -2  13        0.30        0.40      0.63 o 
  -2  -2  13       12.82       12.07      0.69 o 
  -1  -2  13       10.29        7.66      2.15 o 
   0  -2  13       63.92       65.32      2.05 o 
   1  -2  13       31.61       34.94      3.74 o 
   2  -2  13        5.68        3.60      0.59 o 
   3  -2  13        3.97        3.89      1.20 o 
   4  -2  13        3.02        0.69      1.87 o 
   5  -2  13        2.24        1.69      1.21 o 
   6  -2  13        0.51        0.97      1.23 o 
  -9  -1  13        0.66        0.24      1.06 o 
  -8  -1  13        2.87        3.87      1.63 o 
  -7  -1  13        0.86       -0.42      1.03 o 
  -6  -1  13       15.35       16.24      1.08 o 
  -5  -1  13        4.76        5.30      0.87 o 
  -4  -1  13       19.62       20.48      1.21 o 
  -3  -1  13       10.73        9.59      0.94 o 
  -2  -1  13       23.74       21.21      1.69 o 
  -1  -1  13      201.90      213.35      4.22 o 
   0  -1  13       16.64       15.35      2.00 o 
   1  -1  13       16.55       18.25      4.30 o 
   2  -1  13        1.15        1.46      1.25 o 
   3  -1  13        9.32        8.51      0.99 o 
   4  -1  13        2.48        2.92      1.14 o 
   5  -1  13        0.64       -0.10      1.16 o 
  -9   0  13        2.56        1.06      1.23 o 
  -8   0  13        1.30        3.22      1.37 o 
  -7   0  13        0.18        1.32      1.29 o 
  -6   0  13       70.40       67.19      1.89 o 
  -5   0  13       78.60       79.81      3.42 o 
  -4   0  13       27.49       31.43      1.35 o 
  -3   0  13       31.82       37.75      1.45 o 
  -2   0  13        1.20        0.26      0.47 o 
  -1   0  13       36.93       41.82      1.12 o 
   0   0  13        0.02        0.63      0.55 o 
   1   0  13        9.82       10.56      2.12 o 
   2   0  13       10.79        7.47      2.24 o 
   3   0  13        0.03       -0.54      0.84 o 
   4   0  13        0.92        0.63      1.13 o 
   5   0  13        0.36       -1.11      1.44 o 
  -9   1  13        3.82        4.68      1.81 o 
  -8   1  13        0.06        0.00      1.55 o 
  -7   1  13        3.43        3.29      1.13 o 
  -6   1  13       11.61       11.72      1.02 o 
  -5   1  13        0.47        0.11      0.61 o 
  -4   1  13       29.04       30.10      1.32 o 
  -3   1  13        4.57        3.53      0.79 o 
  -2   1  13        5.78        5.56      0.65 o 
  -1   1  13        2.66        3.74      0.61 o 
   0   1  13        0.20       -0.47      0.52 o 
   1   1  13        3.29        2.28      0.59 o 
   2   1  13       20.24       25.24      0.85 o 
   3   1  13        3.34        3.28      0.89 o 
   4   1  13        0.02       -1.21      1.74 o 
   5   1  13        0.04        0.68      1.31 o 
  -9   2  13        0.01        0.61      1.08 o 
  -8   2  13        0.38        1.97      1.89 o 
  -7   2  13        4.37        3.74      1.37 o 
  -6   2  13        7.31        2.35      0.81 o 
  -5   2  13       18.12       19.45      1.13 o 
  -4   2  13        0.93       -0.40      0.69 o 
  -3   2  13       18.93       16.90      1.13 o 
  -2   2  13       11.93       10.58      0.71 o 
  -1   2  13       26.14       25.73      0.94 o 
   0   2  13        8.91        9.91      1.05 o 
   1   2  13        0.69        0.31      0.58 o 
   2   2  13        0.01        0.58      0.76 o 
   3   2  13        3.43        0.06      0.98 o 
   4   2  13        0.02       -0.76      1.02 o 
  -9   3  13        8.54       12.59      1.63 o 
  -8   3  13        1.49        2.79      1.24 o 
  -7   3  13        0.17        0.39      1.00 o 
  -6   3  13        4.18        1.50      1.02 o 
  -5   3  13        2.03        2.74      0.76 o 
  -4   3  13        2.29        1.97      0.71 o 
  -3   3  13       28.45       26.57      1.34 o 
  -2   3  13        5.81        4.00      0.65 o 
  -1   3  13        1.34        1.44      0.67 o 
   0   3  13        0.17       -0.24      0.45 o 
   1   3  13        1.67        1.22      1.05 o 
   2   3  13        0.09        1.87      0.88 o 
   3   3  13        1.05        0.06      1.27 o 
   4   3  13        0.02        0.71      1.26 o 
  -9   4  13        0.08        0.79      1.32 o 
  -8   4  13        3.60        4.47      1.63 o 
  -7   4  13        0.70        0.53      1.90 o 
  -6   4  13        0.00        1.06      1.00 o 
  -5   4  13        0.01       -0.84      0.84 o 
  -4   4  13       15.14       15.83      1.03 o 
  -3   4  13       49.52       46.26      1.63 o 
  -2   4  13        5.26        3.76      0.63 o 
  -1   4  13       24.28       21.54      1.22 o 
   0   4  13        1.87        1.24      0.91 o 
   1   4  13        3.73        2.42      1.27 o 
   2   4  13        3.15        2.57      3.14 o 
   3   4  13        1.09        1.55      1.60 o 
  -8   5  13        0.86        0.90      1.23 o 
  -7   5  13        0.17        1.35      1.26 o 
  -6   5  13        0.35        1.37      1.02 o 
  -5   5  13        0.19       -0.21      1.40 o 
  -4   5  13        7.25        7.45      1.32 o 
  -3   5  13        2.52        2.48      1.64 o 
  -2   5  13       11.03       10.40      1.15 o 
  -1   5  13        3.64        3.03      0.87 o 
   0   5  13        0.33        1.16      0.85 o 
   1   5  13       11.74        8.18      1.18 o 
   2   5  13        1.95        2.81      0.89 o 
  -8   6  13        2.16        3.13      1.92 o 
  -7   6  13        1.49        3.11      1.40 o 
  -6   6  13        0.06        1.55      1.13 o 
  -5   6  13        3.02        3.14      1.16 o 
  -4   6  13        0.05        1.76      1.34 o 
  -3   6  13       19.37       17.17      2.37 o 
  -2   6  13        2.25        0.54      0.94 o 
  -1   6  13        0.35       -0.37      1.36 o 
   0   6  13        1.08       -0.10      1.04 o 
   1   6  13        0.01        0.14      0.98 o 
  -7   7  13        0.29        0.32      1.55 o 
  -6   7  13        0.13       -0.50      1.18 o 
  -5   7  13        7.44        8.66      1.69 o 
  -4   7  13        0.13        0.27      1.42 o 
  -3   7  13        1.72        2.35      1.06 o 
  -2   7  13        1.82        0.05      1.29 o 
  -1   7  13        2.14        1.99      1.10 o 
   0   7  13        2.01        2.14      1.04 o 
  -5   8  13        2.35        0.74      1.50 o 
  -4   8  13        6.68        8.13      1.77 o 
  -3   8  13        0.68        0.73      1.18 o 
  -2   8  13        0.00        1.13      0.93 o 
  -3 -11  14        0.01        0.48      1.27 o 
  -2 -11  14        0.73       -0.87      0.87 o 
  -1 -11  14        0.08       -0.95      0.95 o 
   0 -11  14        0.07       -0.59      0.97 o 
   1 -11  14        0.09       -0.77      0.77 o 
   2 -11  14        0.66       -0.76      1.07 o 
   3 -11  14        1.72        1.67      0.96 o 
  -4 -10  14        0.51       -1.05      1.05 o 
  -3 -10  14        8.55        8.85      1.92 o 
  -2 -10  14        5.83        4.48      2.38 o 
  -1 -10  14        1.00        0.52      1.06 o 
   0 -10  14        0.77        0.79      0.86 o 
   1 -10  14        2.65        4.28      0.89 o 
   2 -10  14        3.38        4.33      2.39 o 
   3 -10  14        0.16       -0.93      0.96 o 
   4 -10  14        0.24        0.55      1.35 o 
  -5  -9  14        1.35       -0.95      1.21 o 
  -4  -9  14        0.38        0.21      1.06 o 
  -3  -9  14        4.15        3.00      1.55 o 
  -2  -9  14        0.02        0.53      0.75 o 
  -1  -9  14        0.00        0.46      0.78 o 
   0  -9  14        0.25       -0.06      0.63 o 
   1  -9  14        0.73        0.08      1.30 o 
   2  -9  14        4.87        3.46      1.67 o 
   3  -9  14        0.16        0.72      0.81 o 
   4  -9  14        0.03        0.16      1.35 o 
  -6  -8  14        1.57        2.82      1.55 o 
  -5  -8  14        0.53        2.05      1.37 o 
  -4  -8  14        0.35        1.37      1.00 o 
  -3  -8  14        0.31        1.63      1.21 o 
  -2  -8  14        0.67        0.30      0.72 o 
  -1  -8  14        0.01       -0.28      0.75 o 
   0  -8  14        0.13        0.55      1.50 o 
   1  -8  14       31.75       30.30      1.45 o 
   2  -8  14        0.07        0.90      0.73 o 
   3  -8  14        2.09       -0.88      0.88 o 
   4  -8  14        0.87        2.03      1.23 o 
   5  -8  14        0.06       -0.92      1.61 o 
  -7  -7  14        0.39       -0.11      1.27 o 
  -6  -7  14        3.59        4.66      1.42 o 
  -5  -7  14        0.07        0.76      1.10 o 
  -4  -7  14       14.53       14.17      2.11 o 
  -3  -7  14        7.37        8.67      1.40 o 
  -2  -7  14        0.47        0.18      0.45 o 
  -1  -7  14        1.90        2.17      0.93 o 
   0  -7  14        0.46        0.76      0.45 o 
   1  -7  14        5.11        3.78      0.89 o 
   2  -7  14        1.71        0.02      0.70 o 
   3  -7  14        0.01       -0.39      0.77 o 
   4  -7  14        0.07        1.79      1.21 o 
   5  -7  14        0.98        0.31      1.18 o 
  -7  -6  14        0.35        0.42      1.27 o 
  -6  -6  14        0.02       -1.19      1.19 o 
  -5  -6  14        1.29        1.64      1.14 o 
  -4  -6  14       39.78       38.02      1.44 o 
  -3  -6  14       14.19       11.92      1.05 o 
  -2  -6  14        7.34        5.38      0.63 o 
  -1  -6  14        0.54        0.74      0.57 o 
   0  -6  14        2.50        2.38      0.69 o 
   1  -6  14       24.60       26.63      0.96 o 
   2  -6  14        4.98        5.77      2.26 o 
   3  -6  14        1.13        1.52      0.81 o 
   4  -6  14        1.77        2.13      1.21 o 
   5  -6  14        2.18        1.50      1.18 o 
  -8  -5  14        3.14        7.71      1.85 o 
  -7  -5  14        0.14        1.23      1.24 o 
  -6  -5  14        0.79        1.98      1.35 o 
  -5  -5  14        1.68        3.22      1.19 o 
  -4  -5  14      161.61      171.45      4.34 o 
  -3  -5  14        3.45        4.14      0.87 o 
  -2  -5  14        0.03       -0.12      0.44 o 
  -1  -5  14        1.33        0.58      0.54 o 
   0  -5  14        0.35        1.30      0.44 o 
   1  -5  14        4.59        4.32      1.48 o 
   2  -5  14        1.15        1.25      1.35 o 
   3  -5  14        0.27       -0.26      0.78 o 
   4  -5  14        4.43        3.55      1.79 o 
   5  -5  14        0.02        1.27      1.50 o 
  -8  -4  14        0.18        0.47      1.08 o 
  -7  -4  14        1.93        2.43      1.19 o 
  -6  -4  14        9.25        8.42      1.40 o 
  -5  -4  14        0.06        0.05      0.71 o 
  -4  -4  14       41.82       52.94      1.74 o 
  -3  -4  14        1.18       -0.13      1.00 o 
  -2  -4  14        7.09        6.29      1.12 o 
  -1  -4  14        0.93        0.20      1.02 o 
   0  -4  14        3.42        3.24      0.51 o 
   1  -4  14        4.44        3.34      1.26 o 
   2  -4  14        1.63        0.93      0.48 o 
   3  -4  14        1.76        0.98      3.08 o 
   4  -4  14        4.21        4.56      1.35 o 
   5  -4  14        0.63       -1.35      1.35 o 
  -9  -3  14       10.19       11.71      1.77 o 
  -8  -3  14        0.05       -1.03      1.10 o 
  -7  -3  14        5.43        5.30      1.42 o 
  -6  -3  14        2.19       -0.64      1.21 o 
  -5  -3  14        8.59        9.50      0.95 o 
  -4  -3  14      100.12      104.13      3.81 o 
  -3  -3  14        2.26        2.02      0.76 o 
  -2  -3  14        0.02       -0.42      1.13 o 
  -1  -3  14        0.61        0.25      0.45 o 
   0  -3  14        0.16       -0.49      0.49 o 
   1  -3  14        8.07        5.12      2.03 o 
   2  -3  14        9.75        8.66      2.64 o 
   3  -3  14       10.65       10.57      1.85 o 
   4  -3  14        0.31       -1.11      1.11 o 
   5  -3  14        0.06       -0.27      1.45 o 
  -9  -2  14        4.72        4.47      1.44 o 
  -8  -2  14        0.17        1.42      1.06 o 
  -7  -2  14        0.02        0.84      1.24 o 
  -6  -2  14        0.11        1.00      1.19 o 
  -5  -2  14        1.25        0.66      0.64 o 
  -4  -2  14        7.75        6.68      0.85 o 
  -3  -2  14        2.38        1.63      0.77 o 
  -2  -2  14        1.41        0.93      0.53 o 
  -1  -2  14       12.15       16.07      3.08 o 
   0  -2  14       12.57       10.94      3.63 o 
   1  -2  14       17.16       15.67      0.79 o 
   2  -2  14        2.71        1.51      0.61 o 
   3  -2  14        0.14       -0.18      1.03 o 
   4  -2  14        4.36        1.98      1.27 o 
   5  -2  14        0.86        0.58      1.27 o 
  -9  -1  14        5.10       12.01      1.79 o 
  -8  -1  14        0.08        0.10      1.21 o 
  -7  -1  14        0.90       -1.10      1.10 o 
  -6  -1  14        9.77        9.77      0.89 o 
  -5  -1  14        0.14       -0.58      0.58 o 
  -4  -1  14        0.24       -0.63      0.63 o 
  -3  -1  14        9.28        9.24      0.94 o 
  -2  -1  14        2.95        1.31      0.50 o 
  -1  -1  14       10.36        7.12      0.67 o 
   0  -1  14        1.30        0.99      0.55 o 
   1  -1  14        1.91        1.32      0.69 o 
   2  -1  14        0.69        1.05      1.36 o 
   3  -1  14        0.06       -0.72      0.72 o 
   4  -1  14        5.10        5.18      1.40 o 
   5  -1  14        0.00       -1.52      1.52 o 
  -9   0  14        1.80        1.37      1.48 o 
  -8   0  14        0.92        1.40      1.48 o 
  -7   0  14        2.88        2.10      1.29 o 
  -6   0  14        3.39        2.42      0.76 o 
  -5   0  14        1.11        0.77      0.71 o 
  -4   0  14        2.43        1.26      0.69 o 
  -3   0  14        0.16        0.03      0.77 o 
  -2   0  14        0.97        2.74      0.53 o 
  -1   0  14        1.44        1.82      0.52 o 
   0   0  14        0.20       -0.39      0.60 o 
   1   0  14        0.25        0.25      0.45 o 
   2   0  14        0.38        0.64      0.80 o 
   3   0  14        4.71        0.98      1.10 o 
   4   0  14        0.44       -1.11      1.18 o 
  -9   1  14        1.44        0.52      1.95 o 
  -8   1  14        0.06       -1.37      1.55 o 
  -7   1  14        7.06        7.79      1.34 o 
  -6   1  14       10.18        7.48      1.74 o 
  -5   1  14        2.77        2.55      0.81 o 
  -4   1  14        0.28        0.45      0.61 o 
  -3   1  14        0.04        0.31      0.64 o 
  -2   1  14       37.80       39.60      1.12 o 
  -1   1  14        4.71        1.31      1.39 o 
   0   1  14        7.27        6.19      2.51 o 
   1   1  14        0.70        0.83      0.86 o 
   2   1  14        1.13        1.26      0.75 o 
   3   1  14        0.03        0.97      1.52 o 
   4   1  14        0.55        0.44      1.27 o 
  -9   2  14        0.03       -0.84      0.97 o 
  -8   2  14        3.18        2.92      1.39 o 
  -7   2  14        0.28        0.32      1.18 o 
  -6   2  14        3.94        4.53      1.35 o 
  -5   2  14        8.01        7.03      0.84 o 
  -4   2  14       20.24       21.91      1.19 o 
  -3   2  14        1.63        1.29      0.69 o 
  -2   2  14       16.77       13.84      0.80 o 
  -1   2  14       13.47       10.91      0.72 o 
   0   2  14        0.06        0.53      0.72 o 
   1   2  14        1.01        0.82      1.14 o 
   2   2  14        2.14        0.94      1.03 o 
   3   2  14        0.22       -0.45      0.85 o 
  -9   3  14        1.11        2.53      1.26 o 
  -8   3  14        0.02       -1.16      1.16 o 
  -7   3  14        0.40        2.35      1.13 o 
  -6   3  14        4.26        8.06      1.42 o 
  -5   3  14        0.17       -0.18      1.37 o 
  -4   3  14       13.34       18.01      1.69 o 
  -3   3  14       31.82       31.70      1.35 o 
  -2   3  14       60.54       61.32      2.79 o 
  -1   3  14        0.07       -0.80      0.80 o 
   0   3  14        5.89        5.23      1.74 o 
   1   3  14        6.18        3.48      1.04 o 
   2   3  14        1.61        0.94      0.75 o 
   3   3  14        1.00        1.48      1.42 o 
  -8   4  14        0.00        0.48      1.21 o 
  -7   4  14        2.22        1.79      1.73 o 
  -6   4  14        0.10       -0.77      1.45 o 
  -5   4  14        2.42        1.52      1.13 o 
  -4   4  14        2.62        2.82      1.19 o 
  -3   4  14        1.98        1.26      1.23 o 
  -2   4  14       25.76       22.86      1.64 o 
  -1   4  14        7.78        9.73      1.11 o 
   0   4  14        4.07        2.30      1.22 o 
   1   4  14        0.33        0.81      0.77 o 
   2   4  14        0.16       -0.63      0.98 o 
  -8   5  14        0.16        0.82      1.27 o 
  -7   5  14        7.75        9.74      1.64 o 
  -6   5  14        0.55       -0.47      1.11 o 
  -5   5  14        0.00       -0.34      1.42 o 
  -4   5  14        0.00        0.50      1.27 o 
  -3   5  14        6.12        4.80      1.58 o 
  -2   5  14        5.95        3.69      2.38 o 
  -1   5  14        0.00       -0.37      0.87 o 
   0   5  14        0.03        1.59      1.21 o 
   1   5  14        0.09        1.36      0.82 o 
  -7   6  14        1.02        3.48      1.52 o 
  -6   6  14        2.16        2.26      2.11 o 
  -5   6  14        0.73        1.26      1.08 o 
  -4   6  14        0.49        1.05      1.29 o 
  -3   6  14        1.41        2.13      1.08 o 
  -2   6  14        0.23        1.73      1.06 o 
  -1   6  14        1.69       -0.54      1.03 o 
   0   6  14        1.25        1.39      1.58 o 
  -5   7  14        0.66        2.90      1.35 o 
  -4   7  14        5.11        7.51      1.47 o 
  -3   7  14        0.03        0.19      1.18 o 
  -2   7  14        0.01       -0.42      1.60 o 
  -2 -11  15        5.13        4.31      1.15 o 
  -1 -11  15        1.04        1.61      0.99 o 
   0 -11  15        0.53       -0.34      1.09 o 
   1 -11  15        0.02        1.44      1.29 o 
  -3 -10  15        0.23       -1.00      1.00 o 
  -2 -10  15        2.95        3.50      1.16 o 
  -1 -10  15        0.04       -0.43      0.82 o 
   0 -10  15        0.02        0.90      1.14 o 
   1 -10  15        1.99        2.11      1.08 o 
   2 -10  15        0.60       -0.92      0.92 o 
   3 -10  15        0.07        0.69      0.93 o 
  -5  -9  15        0.00       -1.53      1.53 o 
  -4  -9  15        0.01        0.24      1.32 o 
  -3  -9  15        0.85        2.00      1.40 o 
  -2  -9  15        2.65        2.82      1.00 o 
  -1  -9  15        0.49        1.65      0.80 o 
   0  -9  15        0.16       -0.71      1.68 o 
   1  -9  15        0.00       -0.18      1.02 o 
   2  -9  15        0.02       -0.39      1.23 o 
   3  -9  15        0.46        0.72      0.93 o 
  -6  -8  15        1.54        1.42      1.18 o 
  -5  -8  15        0.74       -1.03      1.64 o 
  -4  -8  15        1.13        1.06      1.39 o 
  -3  -8  15        1.49        2.05      1.50 o 
  -2  -8  15        1.76        0.46      1.60 o 
  -1  -8  15        2.73        2.04      1.38 o 
   0  -8  15        2.70        3.00      0.78 o 
   1  -8  15        0.52        1.58      0.90 o 
   2  -8  15        0.02       -0.80      0.80 o 
   3  -8  15        0.69        0.79      0.82 o 
   4  -8  15        0.39       -0.50      1.66 o 
  -6  -7  15        1.82        6.14      1.69 o 
  -5  -7  15        1.28        1.34      1.13 o 
  -4  -7  15        0.02        0.47      1.24 o 
  -3  -7  15        0.02       -0.16      1.31 o 
  -2  -7  15        5.51        5.87      0.94 o 
  -1  -7  15        3.59        2.22      0.96 o 
   0  -7  15        1.01        1.14      0.94 o 
   1  -7  15        1.19        1.09      1.02 o 
   2  -7  15        0.28        0.30      1.00 o 
   3  -7  15        5.38        6.92      1.11 o 
   4  -7  15        0.00       -0.98      0.98 o 
  -7  -6  15        3.75        2.87      1.42 o 
  -6  -6  15        0.04        0.05      1.31 o 
  -5  -6  15        0.66        0.27      1.21 o 
  -4  -6  15       13.88       10.77      1.53 o 
  -3  -6  15        5.02        7.18      1.26 o 
  -2  -6  15       10.93        9.25      2.67 o 
  -1  -6  15        0.11       -0.56      0.69 o 
   0  -6  15        0.37        0.60      0.79 o 
   1  -6  15        3.45        2.97      1.15 o 
   2  -6  15        0.05        0.58      0.90 o 
   3  -6  15        0.41        1.16      1.06 o 
   4  -6  15        0.93        0.87      1.29 o 
  -7  -5  15        3.90        5.45      1.42 o 
  -6  -5  15        1.23        3.43      1.90 o 
  -5  -5  15        5.44        5.80      1.37 o 
  -4  -5  15        2.69        1.89      1.34 o 
  -3  -5  15        2.20        1.05      0.84 o 
  -2  -5  15        2.39        2.95      0.94 o 
  -1  -5  15        1.49        1.68      0.52 o 
   0  -5  15        0.01       -0.42      0.42 o 
   1  -5  15        0.47        0.32      0.85 o 
   2  -5  15        0.13        0.09      0.67 o 
   3  -5  15        0.02        2.05      0.87 o 
   4  -5  15        1.39        1.06      1.31 o 
  -8  -4  15        3.55        6.24      1.48 o 
  -7  -4  15        4.24        3.03      1.37 o 
  -6  -4  15        7.85        6.03      1.40 o 
  -5  -4  15       23.30       26.54      2.26 o 
  -4  -4  15       70.13       72.01      2.79 o 
  -3  -4  15        8.66        7.93      0.97 o 
  -2  -4  15        0.75        0.74      0.46 o 
  -1  -4  15        1.50       -0.26      0.44 o 
   0  -4  15        0.14        0.64      0.42 o 
   1  -4  15        0.58        0.50      0.93 o 
   2  -4  15        0.18        0.21      0.79 o 
   3  -4  15        0.43       -0.20      0.76 o 
   4  -4  15        0.25        0.19      1.60 o 
  -8  -3  15        9.43        8.22      1.69 o 
  -7  -3  15        1.29        1.44      1.37 o 
  -6  -3  15        2.08        2.53      1.16 o 
  -5  -3  15        1.94        1.48      1.00 o 
  -4  -3  15       51.16       54.72      1.73 o 
  -3  -3  15        0.03        0.87      0.64 o 
  -2  -3  15        0.00        0.28      0.73 o 
  -1  -3  15        0.07       -0.06      0.44 o 
   0  -3  15        9.34       10.28      0.70 o 
   1  -3  15        4.72        5.75      2.71 o 
   2  -3  15        0.37       -0.31      0.78 o 
   3  -3  15        1.20        0.89      1.66 o 
   4  -3  15        2.74        2.97      1.39 o 
  -8  -2  15        0.01       -0.45      1.19 o 
  -7  -2  15        0.01       -0.24      1.00 o 
  -6  -2  15        0.34        0.42      1.21 o 
  -5  -2  15        5.44        8.17      1.73 o 
  -4  -2  15        0.45        0.64      0.66 o 
  -3  -2  15        2.45        2.02      0.68 o 
  -2  -2  15        1.79        2.31      1.03 o 
  -1  -2  15        4.61        2.06      1.57 o 
   0  -2  15        9.00        9.04      1.04 o 
   1  -2  15        0.03        0.28      1.07 o 
   2  -2  15        0.29        0.36      1.38 o 
   3  -2  15        0.48        0.34      1.76 o 
   4  -2  15        1.27        2.82      1.35 o 
  -8  -1  15        0.06       -0.68      1.34 o 
  -7  -1  15        0.16       -0.52      1.39 o 
  -6  -1  15        1.42        2.81      1.21 o 
  -5  -1  15        4.46        4.26      1.29 o 
  -4  -1  15       25.87       26.80      1.32 o 
  -3  -1  15        0.38        0.24      0.64 o 
  -2  -1  15        4.72        7.06      0.62 o 
  -1  -1  15        2.03        0.94      0.50 o 
   0  -1  15        0.63        0.98      0.44 o 
   1  -1  15        2.10        1.60      1.16 o 
   2  -1  15        0.59        1.88      0.92 o 
   3  -1  15        0.90        0.07      1.44 o 
   4  -1  15        0.25        1.74      1.23 o 
  -8   0  15        0.58        0.24      1.03 o 
  -7   0  15        0.81        1.14      1.29 o 
  -6   0  15        2.94        3.79      1.29 o 
  -5   0  15       27.42       25.60      1.85 o 
  -4   0  15        0.16        0.71      0.66 o 
  -3   0  15        9.03        8.87      0.90 o 
  -2   0  15        0.00        0.14      0.45 o 
  -1   0  15       35.41       42.64      2.31 o 
   0   0  15        9.35       10.18      1.07 o 
   1   0  15        0.86        1.17      0.78 o 
   2   0  15        0.00        0.30      0.86 o 
   3   0  15        0.13       -0.93      0.93 o 
   4   0  15        0.64        1.31      1.52 o 
  -8   1  15        0.02        0.58      1.42 o 
  -7   1  15        0.09       -0.26      1.79 o 
  -6   1  15        0.98        1.45      1.10 o 
  -5   1  15        2.62        4.68      1.13 o 
  -4   1  15       14.60       13.96      1.47 o 
  -3   1  15        1.12        2.39      0.69 o 
  -2   1  15       19.59       19.73      1.43 o 
  -1   1  15       20.46       18.73      4.26 o 
   0   1  15       15.52       16.82      4.55 o 
   1   1  15        0.00       -0.72      0.78 o 
   2   1  15        1.68        0.56      1.60 o 
   3   1  15        1.71        4.54      4.89 o 
  -8   2  15        1.03        3.60      1.61 o 
  -7   2  15        0.03       -0.24      1.31 o 
  -6   2  15        0.12       -0.53      1.34 o 
  -5   2  15       11.29       12.40      2.00 o 
  -4   2  15        4.34        5.05      1.13 o 
  -3   2  15        2.20        1.47      1.10 o 
  -2   2  15       84.97       95.27      2.31 o 
  -1   2  15        6.84        6.61      1.18 o 
   0   2  15        4.49        2.81      0.97 o 
   1   2  15        0.02       -1.10      1.10 o 
   2   2  15        0.03       -0.84      1.02 o 
  -8   3  15        0.25       -0.21      2.02 o 
  -7   3  15        0.98       -0.21      1.24 o 
  -6   3  15        2.40        3.82      1.34 o 
  -5   3  15        0.91        0.89      1.08 o 
  -4   3  15        0.02       -0.47      0.87 o 
  -3   3  15        1.18       -1.21      1.76 o 
  -2   3  15        1.61        1.20      1.52 o 
  -1   3  15        0.77       -0.88      0.88 o 
   0   3  15        1.14        0.28      0.79 o 
   1   3  15        0.03       -0.14      0.80 o 
   2   3  15        0.14        0.33      0.93 o 
  -7   4  15        6.62        7.42      1.64 o 
  -6   4  15        0.15        0.56      1.84 o 
  -5   4  15        0.68        0.79      1.21 o 
  -4   4  15        0.66        1.37      1.05 o 
  -3   4  15        0.58        0.16      0.97 o 
  -2   4  15       26.25       24.59      2.71 o 
  -1   4  15        2.57        2.90      0.87 o 
   0   4  15        0.76        0.55      1.60 o 
   1   4  15        0.14        1.16      0.81 o 
  -7   5  15        2.63        2.98      1.81 o 
  -6   5  15        0.11        0.64      1.53 o 
  -5   5  15        2.01        2.43      1.27 o 
  -4   5  15        0.50        0.77      1.26 o 
  -3   5  15        4.38        3.72      1.64 o 
  -2   5  15        0.79        0.64      1.07 o 
  -1   5  15        0.04       -0.49      0.89 o 
   0   5  15        4.02        3.12      1.05 o 
  -5   6  15        0.37        0.35      1.47 o 
  -4   6  15        1.83        2.92      1.58 o 
  -3   6  15        0.03       -1.00      1.40 o 
  -2   6  15        1.58       -0.17      0.91 o 
  -2 -10  16        0.00        0.66      1.26 o 
  -1 -10  16        0.46        0.43      1.26 o 
   0 -10  16        0.29       -0.17      0.85 o 
   1 -10  16        0.08        0.58      0.87 o 
  -4  -9  16        0.21        0.81      1.24 o 
  -3  -9  16        0.57       -0.79      1.64 o 
  -2  -9  16        3.78        2.95      1.08 o 
  -1  -9  16        0.46        2.18      0.82 o 
   0  -9  16        0.09        0.72      0.83 o 
   1  -9  16        0.00        2.06      0.86 o 
   2  -9  16        0.31       -0.22      0.89 o 
  -5  -8  16        1.12        1.68      1.40 o 
  -4  -8  16        0.04        0.24      1.39 o 
  -3  -8  16        0.14       -0.87      1.32 o 
  -2  -8  16        3.34        4.47      1.05 o 
  -1  -8  16        0.49       -0.44      0.78 o 
   0  -8  16        0.03        0.25      0.94 o 
   1  -8  16        0.40        0.38      0.84 o 
   2  -8  16        0.34       -0.88      1.07 o 
   3  -8  16        0.02        0.28      0.85 o 
  -6  -7  16        0.00        0.37      1.31 o 
  -5  -7  16        0.27       -1.32      1.32 o 
  -4  -7  16        3.91        4.37      1.37 o 
  -3  -7  16       13.34       12.54      1.76 o 
  -2  -7  16        0.45        1.24      0.93 o 
  -1  -7  16        2.78        1.98      1.02 o 
   0  -7  16        0.01       -0.17      0.69 o 
   1  -7  16        0.05        1.11      0.74 o 
   2  -7  16        1.59        1.37      1.00 o 
   3  -7  16        0.45        1.28      0.99 o 
  -6  -6  16        0.27        0.69      1.24 o 
  -5  -6  16        0.02        1.21      1.13 o 
  -4  -6  16        1.95        1.23      1.76 o 
  -3  -6  16        9.48        9.14      1.48 o 
  -2  -6  16        5.70        5.58      1.81 o 
  -1  -6  16        0.06       -0.35      0.88 o 
   0  -6  16        0.40        0.39      0.65 o 
   1  -6  16        0.07       -0.11      0.71 o 
   2  -6  16        1.59        1.38      0.86 o 
   3  -6  16        0.70       -1.11      1.11 o 
   4  -6  16        0.01       -1.27      1.56 o 
  -7  -5  16        1.49        3.26      1.40 o 
  -6  -5  16        1.42        5.37      1.52 o 
  -5  -5  16        0.05       -0.32      1.24 o 
  -4  -5  16        1.14        1.55      1.21 o 
  -3  -5  16       32.19       29.28      2.13 o 
  -2  -5  16        6.78        7.35      2.60 o 
  -1  -5  16        0.25       -0.75      1.16 o 
   0  -5  16        4.67        3.27      0.95 o 
   1  -5  16        0.45        0.33      0.75 o 
   2  -5  16        0.44       -0.46      0.83 o 
   3  -5  16        0.53        0.91      0.99 o 
   4  -5  16        0.05        0.84      1.27 o 
  -7  -4  16        0.15        1.11      1.40 o 
  -6  -4  16        0.19        1.03      1.44 o 
  -5  -4  16        1.77        1.85      1.66 o 
  -4  -4  16        3.36        4.89      1.32 o 
  -3  -4  16       16.07       20.99      1.77 o 
  -2  -4  16        0.64        1.24      0.62 o 
  -1  -4  16        0.14        0.15      0.60 o 
   0  -4  16        0.26        0.72      0.71 o 
   1  -4  16        0.00       -0.54      0.78 o 
   2  -4  16        0.11       -0.46      0.88 o 
   3  -4  16        0.04        0.04      0.78 o 
   4  -4  16        0.78        1.69      1.66 o 
  -8  -3  16        0.48       -1.27      2.14 o 
  -7  -3  16        2.64        2.14      1.45 o 
  -6  -3  16        0.68       -0.60      1.55 o 
  -5  -3  16        4.25        5.43      1.35 o 
  -4  -3  16        0.50        0.79      1.23 o 
  -3  -3  16        1.76        1.10      1.10 o 
  -2  -3  16        0.30       -0.21      0.73 o 
  -1  -3  16        0.84        0.44      1.12 o 
   0  -3  16       10.58        9.81      1.93 o 
   1  -3  16        2.98        4.32      0.99 o 
   2  -3  16        0.18        0.14      1.10 o 
   3  -3  16        0.01       -0.32      0.82 o 
  -8  -2  16        0.23       -0.79      1.29 o 
  -7  -2  16        1.73        2.00      1.44 o 
  -6  -2  16        0.11        0.94      1.08 o 
  -5  -2  16        4.45        3.93      1.16 o 
  -4  -2  16        0.13        0.97      0.98 o 
  -3  -2  16       19.17       24.90      2.24 o 
  -2  -2  16        0.88        2.44      1.12 o 
  -1  -2  16        1.93        1.86      0.91 o 
   0  -2  16        4.35        4.50      1.27 o 
   1  -2  16        6.39        7.08      1.12 o 
   2  -2  16        0.06        0.34      0.89 o 
   3  -2  16        0.33       -0.88      0.88 o 
  -8  -1  16        3.30        3.06      1.39 o 
  -7  -1  16        0.30        1.37      1.42 o 
  -6  -1  16        0.27        0.73      1.02 o 
  -5  -1  16       17.88       22.27      1.93 o 
  -4  -1  16       22.76       18.64      1.79 o 
  -3  -1  16        3.53        4.32      1.69 o 
  -2  -1  16        3.41        3.01      0.98 o 
  -1  -1  16        0.72       -0.68      0.68 o 
   0  -1  16       23.17       21.70      2.32 o 
   1  -1  16        3.80        4.56      2.17 o 
   2  -1  16        0.70        1.14      1.20 o 
   3  -1  16        0.87       -0.86      1.06 o 
  -8   0  16        0.02       -0.39      1.68 o 
  -7   0  16        0.08        0.06      1.03 o 
  -6   0  16        1.85        0.05      1.26 o 
  -5   0  16        8.88        8.27      1.44 o 
  -4   0  16       11.31       11.80      1.45 o 
  -3   0  16        0.02       -1.00      1.26 o 
  -2   0  16        4.20        4.64      0.86 o 
  -1   0  16        0.01       -1.04      1.04 o 
   0   0  16       10.83       10.25      1.12 o 
   1   0  16        0.11       -0.08      0.74 o 
   2   0  16        2.35        2.32      0.95 o 
   3   0  16        0.88        0.26      1.19 o 
  -8   1  16        4.31        5.21      1.52 o 
  -7   1  16        0.11        0.68      1.18 o 
  -6   1  16        0.12        0.95      1.34 o 
  -5   1  16        0.07       -0.60      1.13 o 
  -4   1  16        2.53        3.74      1.16 o 
  -3   1  16        2.88        1.68      1.66 o 
  -2   1  16        5.25        3.74      1.04 o 
  -1   1  16        5.30        1.90      2.03 o 
   0   1  16        0.24        0.09      0.95 o 
   1   1  16        1.16        1.13      1.91 o 
   2   1  16        0.00        1.81      0.89 o 
  -7   2  16        0.45        1.56      1.55 o 
  -6   2  16        0.12       -1.21      1.21 o 
  -5   2  16        1.24        1.47      1.56 o 
  -4   2  16        0.09       -0.81      1.23 o 
  -3   2  16        0.00       -0.82      1.44 o 
  -2   2  16        3.05        4.73      1.01 o 
  -1   2  16        3.83        0.33      1.12 o 
   0   2  16        1.37       -0.02      0.97 o 
   1   2  16        0.38        0.19      0.96 o 
  -7   3  16        0.01        1.35      1.48 o 
  -6   3  16        0.06        1.34      1.34 o 
  -5   3  16        0.01        0.35      1.10 o 
  -4   3  16        0.04       -0.85      1.03 o 
  -3   3  16        2.68        2.10      1.14 o 
  -2   3  16       17.42       15.70      1.52 o 
  -1   3  16        1.20       -0.21      1.14 o 
   0   3  16        0.68        0.67      1.19 o 
   1   3  16        0.07       -0.96      1.33 o 
  -6   4  16        0.11       -1.18      1.18 o 
  -5   4  16        0.33       -0.92      1.71 o 
  -4   4  16        0.30       -1.08      1.08 o 
  -3   4  16        0.88        2.63      1.21 o 
  -2   4  16        9.29       10.54      1.85 o 
  -1   4  16        3.19       -0.14      1.16 o 
  -5   5  16        0.60       -0.05      1.37 o 
  -4   5  16        0.01        0.53      1.19 o 
  -3   5  16        0.02        1.18      1.05 o 
  -2   5  16        0.54        3.29      1.24 o 
  -3  -9  17        0.06       -0.55      1.26 o 
  -2  -9  17        2.22        1.48      0.95 o 
  -1  -9  17        0.00        0.02      1.03 o 
   0  -9  17        0.00       -0.88      0.88 o 
   1  -9  17        0.01        0.56      0.98 o 
  -4  -8  17        0.00       -0.06      1.42 o 
  -3  -8  17        3.81        3.14      1.68 o 
  -2  -8  17        0.02       -0.89      0.89 o 
  -1  -8  17        2.18        1.42      1.23 o 
   0  -8  17        0.31       -0.94      0.94 o 
   1  -8  17        0.14       -0.19      0.77 o 
   2  -8  17        2.27        1.04      1.28 o 
  -5  -7  17        0.62        0.37      1.27 o 
  -4  -7  17        0.27       -0.47      0.98 o 
  -3  -7  17        2.59        2.08      1.40 o 
  -2  -7  17       10.29        9.53      1.10 o 
  -1  -7  17        0.90        0.63      1.20 o 
   0  -7  17        0.02       -0.78      0.78 o 
   1  -7  17        0.04       -0.08      0.80 o 
   2  -7  17        2.78        3.70      1.10 o 
  -6  -6  17        0.31        1.18      1.39 o 
  -5  -6  17        0.00        0.21      1.34 o 
  -4  -6  17        0.44        1.00      1.31 o 
  -3  -6  17       43.80       39.96      2.60 o 
  -2  -6  17        5.41        3.13      0.99 o 
  -1  -6  17        1.74        1.27      2.21 o 
   0  -6  17        0.00        0.43      1.52 o 
   1  -6  17        0.94        0.87      0.81 o 
   2  -6  17        1.68        0.29      0.88 o 
  -6  -5  17        0.16        2.16      1.47 o 
  -5  -5  17        0.60       -1.50      1.50 o 
  -4  -5  17        0.61        3.37      1.34 o 
  -3  -5  17       14.50       15.09      1.84 o 
  -2  -5  17        0.03       -0.49      0.89 o 
  -1  -5  17        0.00       -0.88      0.95 o 
   0  -5  17        0.39        1.97      0.87 o 
   1  -5  17        0.91       -0.69      1.49 o 
   2  -5  17        0.53       -0.81      1.48 o 
   3  -5  17        0.06        0.50      1.26 o 
  -7  -4  17        0.27        0.61      1.87 o 
  -6  -4  17        1.55        1.90      1.50 o 
  -5  -4  17        0.98        2.63      1.34 o 
  -4  -4  17        0.44        0.32      1.16 o 
  -3  -4  17       18.20       16.95      1.73 o 
  -2  -4  17        0.20        0.57      0.77 o 
  -1  -4  17        0.81        1.47      0.85 o 
   0  -4  17        4.80        5.83      3.64 o 
   1  -4  17        0.12       -0.14      0.74 o 
   2  -4  17        0.68        2.00      0.94 o 
   3  -4  17        0.01       -1.00      1.00 o 
  -7  -3  17        0.57       -0.60      1.53 o 
  -6  -3  17        0.97        0.15      1.39 o 
  -5  -3  17        0.08        0.87      1.10 o 
  -4  -3  17        2.43        1.42      1.34 o 
  -3  -3  17        1.43        2.00      1.19 o 
  -2  -3  17        0.00       -0.11      0.76 o 
  -1  -3  17        0.03        0.34      0.82 o 
   0  -3  17        0.34        0.08      0.85 o 
   1  -3  17        0.04        0.32      1.23 o 
   2  -3  17        0.54        0.26      0.82 o 
  -7  -2  17        1.29        1.42      1.68 o 
  -6  -2  17        1.13       -0.27      1.05 o 
  -5  -2  17        0.82        2.43      1.61 o 
  -4  -2  17        0.17        0.85      1.06 o 
  -3  -2  17        3.18        2.95      1.27 o 
  -2  -2  17        0.49        0.97      0.87 o 
  -1  -2  17        0.05        0.81      0.81 o 
   0  -2  17        1.69        1.50      0.89 o 
   1  -2  17        0.14        0.34      0.93 o 
   2  -2  17        0.29        0.08      0.93 o 
  -7  -1  17        0.14       -0.24      1.45 o 
  -6  -1  17        3.75        5.43      1.93 o 
  -5  -1  17       10.09        9.66      1.42 o 
  -4  -1  17        0.00        2.24      1.24 o 
  -3  -1  17        0.07        1.93      1.06 o 
  -2  -1  17        0.16       -0.15      0.80 o 
  -1  -1  17        3.03        1.32      1.01 o 
   0  -1  17        3.91        3.75      1.26 o 
   1  -1  17        0.14        0.40      1.16 o 
   2  -1  17        0.26        1.14      0.88 o 
  -7   0  17        0.93        1.55      1.81 o 
  -6   0  17        0.34       -0.77      0.95 o 
  -5   0  17        0.08       -0.66      1.35 o 
  -4   0  17        2.21        4.32      1.19 o 
  -3   0  17        3.00        3.26      1.11 o 
  -2   0  17        0.05       -0.58      1.12 o 
  -1   0  17        4.46        6.94      1.64 o 
   0   0  17        0.29       -1.08      1.08 o 
   1   0  17        1.05        1.78      0.94 o 
  -7   1  17        0.14        0.13      1.55 o 
  -6   1  17        0.21        2.58      1.32 o 
  -5   1  17        3.22        2.66      1.18 o 
  -4   1  17        0.24        1.26      1.29 o 
  -3   1  17        0.56        1.77      1.34 o 
  -2   1  17        0.79       -0.47      1.52 o 
  -1   1  17        8.08        6.48      1.47 o 
   0   1  17        2.54        2.31      1.90 o 
   1   1  17        1.71        1.02      1.07 o 
  -6   2  17        0.15       -0.85      1.68 o 
  -5   2  17        0.82       -1.03      1.21 o 
  -4   2  17        0.14        0.47      1.13 o 
  -3   2  17        7.78        7.90      1.47 o 
  -2   2  17        5.10        6.70      1.09 o 
  -1   2  17        6.24        2.28      1.01 o 
   0   2  17        3.58        5.58      1.06 o 
  -6   3  17        5.21        9.58      1.73 o 
  -5   3  17        0.23       -0.19      1.84 o 
  -4   3  17        2.54        2.05      1.45 o 
  -3   3  17        2.05        3.92      1.68 o 
  -2   3  17        6.99        6.37      1.09 o 
  -1   3  17        0.66       -1.36      1.36 o 
  -4   4  17        0.04        0.63      1.14 o 
  -3   4  17        0.06       -0.11      1.98 o 
  -2  -8  18        0.73        2.12      0.96 o 
  -1  -8  18        0.14        0.58      0.89 o 
  -4  -7  18        0.04       -1.35      1.35 o 
  -3  -7  18        1.63        1.31      1.32 o 
  -2  -7  18        0.04       -0.20      1.06 o 
  -1  -7  18        4.10        3.33      2.02 o 
   0  -7  18        0.01       -0.76      0.76 o 
   1  -7  18        0.07        1.54      1.01 o 
  -5  -6  18        0.00        0.31      1.21 o 
  -4  -6  18        0.05        1.55      1.06 o 
  -3  -6  18       10.30        9.88      1.87 o 
  -2  -6  18        0.01        1.10      0.87 o 
  -1  -6  18        0.49       -0.17      0.97 o 
   0  -6  18        0.28        0.50      0.85 o 
   1  -6  18        0.68        1.16      0.87 o 
  -5  -5  18        0.39       -1.26      1.68 o 
  -4  -5  18        1.31       -1.11      1.24 o 
  -3  -5  18        0.01        0.53      1.29 o 
  -2  -5  18        0.95        2.55      0.84 o 
  -1  -5  18        1.02        1.62      0.89 o 
   0  -5  18        0.00       -0.18      0.80 o 
   1  -5  18        1.77        2.43      0.97 o 
  -6  -4  18        0.99       -0.58      2.02 o 
  -5  -4  18        0.63       -0.23      2.00 o 
  -4  -4  18        0.27        0.98      0.98 o 
  -3  -4  18       15.21       21.35      1.90 o 
  -2  -4  18        2.43        1.11      0.87 o 
  -1  -4  18        0.04        0.99      0.82 o 
   0  -4  18        0.06        0.55      0.84 o 
   1  -4  18        0.51        0.29      1.17 o 
  -6  -3  18        0.17       -1.14      1.45 o 
  -5  -3  18        1.09        2.23      1.40 o 
  -4  -3  18        0.10       -0.85      1.32 o 
  -3  -3  18        7.44        5.29      1.50 o 
  -2  -3  18        0.02        0.47      1.04 o 
  -1  -3  18        0.00        0.02      0.75 o 
   0  -3  18        0.63        0.32      1.50 o 
   1  -3  18        1.03        0.42      1.28 o 
  -6  -2  18        0.07        0.39      1.26 o 
  -5  -2  18        0.61       -1.10      1.90 o 
  -4  -2  18        6.10        4.77      1.79 o 
  -3  -2  18        0.16        0.90      1.24 o 
  -2  -2  18        0.48        0.17      1.50 o 
  -1  -2  18        1.01        1.58      0.89 o 
   0  -2  18        2.46        1.75      0.92 o 
   1  -2  18        0.40        1.05      1.25 o 
  -6  -1  18        0.24        0.16      1.39 o 
  -5  -1  18        0.00       -0.39      1.08 o 
  -4  -1  18        0.52        1.00      1.14 o 
  -3  -1  18        2.00        1.37      1.34 o 
  -2  -1  18        1.07        0.13      1.52 o 
  -1  -1  18        0.37        0.64      0.89 o 
   0  -1  18        0.00        0.63      1.00 o 
   1  -1  18        0.23        0.04      1.34 o 
  -6   0  18        0.20       -0.61      1.11 o 
  -5   0  18        1.17        4.42      1.19 o 
  -4   0  18        1.25        2.32      1.39 o 
  -3   0  18        0.15        0.29      1.29 o 
  -2   0  18        1.23        2.07      0.92 o 
  -1   0  18        1.58        1.96      0.88 o 
   0   0  18        2.15        1.18      1.00 o 
  -5   1  18        0.46       -0.87      0.87 o 
  -4   1  18        1.96        1.97      1.44 o 
  -3   1  18        2.79        0.16      1.58 o 
  -2   1  18        0.21       -0.39      1.99 o 
  -1   1  18        8.10        7.88      1.77 o 
  -5   2  18        0.76        0.32      1.21 o 
  -4   2  18        2.45        4.82      1.66 o 
  -3   2  18        0.02       -0.74      1.66 o 
  -2   2  18        0.57        0.49      1.12 o 
  -2  -6  19        2.24        1.90      1.89 o 
  -4  -5  19        0.00        0.00      1.50 o 
  -3  -5  19        2.17        0.05      1.27 o 
  -2  -5  19        0.00        0.99      1.05 o 
  -1  -5  19        0.86        0.40      1.21 o 
  -4  -4  19        0.01        0.26      1.45 o 
  -3  -4  19        1.56       -0.76      1.60 o 
  -2  -4  19        3.10        0.41      1.29 o 
  -1  -4  19        0.74       -0.80      1.13 o 
  -4  -3  19        2.09       -1.87      1.87 o 
  -3  -3  19        1.46        1.34      1.37 o 
  -2  -3  19        3.48        2.55      1.11 o 
  -1  -3  19        0.01       -0.11      0.94 o 
  -4  -2  19        0.01        0.48      1.18 o 
  -3  -2  19        0.88       -0.58      1.21 o 
  -2  -2  19        0.99        1.14      0.87 o 
  -1  -2  19        0.00        0.99      2.16 o 
  -4  -1  19        2.62        0.71      1.95 o 
  -3  -1  19        5.30        5.26      1.73 o 
  -2  -1  19        0.68        0.60      0.88 o 
  -3   0  19        0.15        1.03      1.48 o 
                                                 
